# Supplementary material for: Combined transcriptome and proteome analysis of yak PASMCs under hypoxic and normoxic conditions
Source: PeerJ. 2022 Nov 25;10:e14369. doi: 10.7717/peerj.14369 (PMC9703989; doi:10.7717/peerj.14369)
Supplement: Supplemental Information 1 [file peerj-10-14369-s001.xls]

gene_id	control1	control2	control3	hypoxia1	hypoxia2	hypoxia3
102280180	1745.07255504766	1762.81229215662	1709.9431053124	3759.47785970398	3513.78802675209	3744.53681615894
102279325	1522.24848241685	1537.08976892487	1473.65614456745	3690.53221395548	3723.20717411572	3804.27564245558
102266515	582.103968918296	606.00074528962	581.536357002446	1319.22018854928	1303.7674417218	1197.52466358383
102287709	1080.9923983435	1172.82981840614	1019.31731764205	374.42735502297	411.962554825987	357.001819093971
102270580	373.886844381674	399.417604448244	380.088194076738	801.040542482315	921.073525459374	874.205938159735
102279454	871.99267095577	852.002871848791	784.177444868322	342.303809374456	396.235520502726	386.171380512254
rna31329	917.580518843377	761.467539588062	670.214645356379	396.198280712082	321.900129137166	435.928133121874
102269581	584.641745538171	594.507112252409	547.540824746271	252.278313906426	284.613288021013	255.310516889158
102284921	439.550108054553	453.945856545432	416.512727799763	203.601934887783	228.408781734591	207.509517972554
106700908	180.253772157275	193.964706322167	183.294902735719	452.907547526235	500.664873171586	429.681380752386
102288286	134.254875213846	143.03763576805	126.321711459189	513.730002451826	551.898905526285	464.126162125035
102271732	353.860363136573	364.504756275855	354.239753727882	174.39285701336	178.239402741765	160.733056102159
102281987	289.108681765983	292.773479587778	264.397980562095	129.636412136393	140.793801024297	146.068583462352
102282510	125.504791162738	140.03983899894	113.784317468121	263.491993021534	327.517053897615	281.15221392106
102281958	291.10791496522	279.750839464182	311.482014074938	98.4470321438821	110.537196264961	107.098573699813
102285972	106.33184330137	103.593660737404	103.708937645053	239.422488729759	276.204311286905	250.43386410946
102287064	235.369979448323	247.560281959128	242.962596064343	109.055365466384	116.350204582112	109.678984178505
102270389	101.480893891678	106.516165769347	101.162310719528	242.202079254571	244.159156621526	224.788385750536
102277703	103.701769187152	102.905892742361	107.363131378157	231.379104537707	232.100576318602	195.264965000962
102281451	65.3314767968519	62.3399805018028	69.2810079773432	258.04696611557	233.703183084073	229.517142789512
102286782	2.92847503496069	2.4830638392306	1.33964949473821	297.977415349224	327.574529890825	269.173110531521
102279447	194.14052435055	212.330490718492	173.416266561781	91.2898918823249	105.305487252319	89.9113770758379
102274580	248.039197748006	234.237641177196	289.685125786436	29.1920287474811	29.2686693195941	26.9757714667683
102271515	80.274405839528	86.105409365795	85.7099448425548	188.35103893259	203.9985286906	200.238513172152
102278293	193.888409916718	189.250259558513	182.816137127766	84.1400314244905	82.0379733826049	87.0155545564943
102279415	164.491827784389	167.797051640012	171.520435923863	78.7504105446259	77.9440755466346	82.3045589687895
102264582	168.889010865213	201.573185729721	142.493401184444	65.1854199756673	77.8734743755989	80.3579947574105
102273857	179.323556521506	185.162966053856	176.146519034876	64.1556723419591	66.8655625340235	63.6238491427791
102278456	58.190882772479	60.1636082288057	60.3357377562338	186.823986068248	186.764295964208	165.415383709894
102279864	70.8581775463158	71.7197157409423	69.0968829659551	144.444676283255	152.225869116252	152.983776727218
102277910	67.4162449674144	59.8020503005441	62.3342150989176	147.454394467061	168.210743216058	140.448725172965
102265673	141.585728610518	142.877971763051	138.920827241375	69.5068336563079	70.6969705675281	67.2673118833488
102273894	163.816757030093	165.655536274143	162.248981077787	33.8576090499309	35.1019861436873	33.863931338875
102274070	35.454657257647	34.3933435849166	36.0047831153624	141.704799551893	149.513919535525	134.616467200562
102288243	51.4614536754496	53.3560384804593	54.7107010943008	108.533203911369	119.542707802753	119.991754267811
102271112	116.083366071448	123.000869552711	107.020932670753	44.6767890223548	52.6982424925949	44.4553538699047
102271603	106.028725704567	104.992042889558	118.720849173718	51.288136103922	52.2973575993015	52.7291118147769
102276973	123.989815281687	116.025307887244	112.037012414485	38.752143391636	42.9504733210611	38.0650218715688
102274975	124.636603144562	117.966560580007	118.782927714928	19.850519248314	21.6958081491041	22.318764362769
102278267	104.662635410007	103.454844137735	103.328330512802	35.0230290682858	34.0792216610766	39.2874597833701
102268224	100.57349086787	105.773059426465	99.5919253121917	36.6362932677234	38.0365477736777	37.4445234341485
102267722	38.7092069483722	40.6266417711855	40.9567525940009	92.1570296174189	102.809327238578	95.8369080971037
102268656	30.6724393814531	32.2180589722793	30.8896962234489	94.9634683849018	108.876053281862	104.284562712773
102283183	43.0192944499575	45.4410228661099	40.3426428860221	86.8294313699425	97.065419025186	88.2678443014784
102277323	37.6901383738506	34.1456311414897	39.2402766331712	90.834277092054	106.434954754206	86.7911001342233
102265533	104.39212762233	102.967518273026	112.528486509915	24.3361729256555	24.5713708128179	23.1252669242771
106700621	86.361432940476	86.2584096849896	89.0815332337196	43.9340828363536	36.0714892779095	46.9382759646733
102279418	27.7165755719919	30.6840696732735	25.3358387176892	103.116642121416	109.322583727205	90.5946159810703
102269710	95.2172425977241	92.8698689017032	95.2184154289152	32.8230427165658	32.0581273254817	35.5541344496281
102265755	86.2922788252875	88.20659957638	91.0997342343526	31.5371323533729	34.4931498246605	30.3898286660089
102275722	38.801949037011	42.7003368306585	35.8639938992897	82.6255384308938	78.8432806354307	80.1180581702645
102280205	72.9278526223342	80.4919190352995	67.1225934265302	34.4794100546851	36.7049493192067	33.9167047337436
102276304	76.7516567671406	79.6121990764329	80.5678151604848	24.9152989262205	26.2133812018733	26.811171639593
102264644	83.42252189631	86.7501984825431	84.309369907661	18.3907213810822	18.6789243213055	18.536295104772
102282237	71.6977768862854	73.2384505040966	73.9386196340687	28.5194622016887	29.4405803351997	29.5218184778098
102275645	24.58736932545	25.6858976261977	26.5154734599713	74.2412383996624	76.2111032109129	73.4726307011148
102285482	18.8616039956111	23.4551246163743	21.2351222799852	69.8679946097497	84.4935203287911	76.3471291145274
102281776	68.5854161271106	67.720840789262	71.8965672589216	30.8844015545581	28.6748160874945	26.2342821507958
102283107	27.6086809113715	29.1136094755255	25.7986080789994	68.0179140170452	74.4884801016554	68.0684201771476
102268825	78.4201266068885	81.4819295005134	77.7895814970419	17.5442637119128	19.2243620761949	17.6080895452942
102280846	80.8836522725954	86.8334305610936	81.1769210484624	13.7961807451786	12.3360769289428	15.1318674691044
102272118	28.9877712376659	27.4230598144511	29.3978237477279	66.0379110124998	67.6060128147328	68.9952296917158
102268028	64.8243802094066	68.2131684854312	62.1029455111493	32.7995469289785	30.184445256299	30.021554287827
102266961	26.7471886529804	28.013525372354	26.2998428780235	61.5014607628551	67.454219047371	62.8313984238226
102264328	22.7750985363439	20.3490072949993	21.4832284277905	61.4852619720008	73.7832739257868	71.3295802097587
102284984	7.46110221250754	7.97126658910408	5.80705902582349	78.7693911207996	89.3349809379042	77.180526988558
102275373	24.3767285447994	22.6373505137674	24.3044146393871	65.7429071891131	65.8075380342926	63.0885621957078
102288151	25.4568668761504	27.0304760095715	25.6705390563558	63.4228063836324	63.1420349072165	58.8639241927105
102266134	58.1713913543915	62.8706497785999	52.7864377618151	26.0323231630935	29.058939241711	27.4718283930507
102283635	7.26898185158006	7.60912861598967	7.08153365801839	78.0262836573958	82.0347487962867	71.4958838952786
102273722	63.8638397880069	67.9854887627238	63.100466937465	16.3489950161592	18.0782282972205	16.8637192556367
102279364	56.7301003201119	58.866031044868	57.6728028836726	23.2225094772984	24.6198039412082	21.4941584960785
102284633	57.2868239332991	62.1485688456702	60.868860504798	18.6413516908072	19.549616377294	19.2432509356331
102278238	55.374800661075	59.4299574485679	56.2855764986221	23.2993807937899	20.1213944276469	20.9450901591992
102287193	4.41323358118079	4.63309545598556	4.28927489388631	67.4683085306598	79.2683648624973	67.5007828134122
102270355	56.0328797553771	57.7550716361686	56.8488427772368	18.5688400676728	17.6909943916432	17.7543622655087
102277319	52.5538857524219	59.1557051363975	51.5393422192976	18.5997736629365	19.3426800204378	19.4425111126404
102274861	48.849322475031	49.2999601393757	51.1513885630478	23.9555225230451	23.7983531520598	23.0161833308869
102282216	54.6086689606355	52.4135344445623	50.3702382643388	19.7780080653724	19.638299393584	21.2301429828102
102265088	49.6860541344999	47.9757257087119	43.8089123135537	20.3046474604268	19.8330083114685	19.8105043434844
102287928	15.4194096343	19.3972416773924	15.9864584825385	50.3099022055792	52.2881943158738	47.748908902805
102271617	50.7086562610534	53.9067117572284	44.738442555094	17.7387745596443	17.4094246649768	16.0242788470449
102279581	45.5342613421521	46.6590378974133	45.0758884299034	19.8398560032726	17.551037546848	19.4693621092738
102269618	47.1161231250149	43.1496122867252	52.119810952621	17.067250019279	16.334366763717	18.0210809288057
102285924	21.0496898203607	21.277494985249	18.4601014360901	40.9008582767099	44.0247733805704	46.5466395441186
102271174	51.5429845001101	43.6256166447511	59.2004617727895	13.4466004188504	12.00337196713	12.3427322244323
102280505	42.0379026697184	40.3029028181361	44.2923457616874	20.1085664915383	20.7754711330628	18.6617885161484
106700859	39.2414469547123	43.5504135537132	37.3381439912115	18.3534912738974	20.4445148072004	19.9828741708357
102267005	38.9103027241641	41.3883899757894	38.0222513894664	18.9353183521533	18.1683973548595	16.3836177975283
102268628	20.0172225518946	16.2142297940796	19.4745343216573	40.3849417968544	35.9775189617245	38.3715761920323
102274564	36.1070795642579	38.2053364255201	37.9911320901953	17.6698904406118	16.5737590667152	18.2918471637566
102279809	39.8517036057733	38.3610748894185	34.8572282858428	16.0573237116237	18.3136409163062	17.1062453321266
102280498	9.60621392901749	7.4570220969294	8.29462329847521	43.552635994259	41.9146769897231	48.7386391745854
102272734	14.4980934356781	14.6246632239409	17.6711087349804	39.5714118794282	35.0448263451751	36.8038700487912
102277039	42.0946192895861	45.744098831861	40.4477412377166	8.52258985897176	8.43117941594229	8.98319932881679
102282827	14.8260341307601	15.8008809513322	14.4483267083499	33.8828224599843	38.3408819350394	36.336396450287
102277020	9.21883127351993	7.63693920985545	8.02969454040457	38.725092339237	46.674437278073	43.320532324638
102267243	17.6401773738571	15.658210852026	17.1336158082989	35.60697986379	33.5716603317687	31.8783238891445
102283364	35.0415765449322	34.3925289059791	33.0660152900259	16.0184022988193	16.1572695379293	15.8208904710027
102268360	6.971458676585	8.028762482455	8.14855515037766	45.7760715943243	38.9717732440572	41.1397066677816
102283021	34.3846637884076	35.4679543151787	34.8500462185171	14.8341375555413	14.6128379144948	14.3379948356068
102272565	15.6123132235439	16.1545320453661	13.8497573084127	34.1278044258987	33.0083276935071	34.6336040115476
102278729	39.8411801008601	33.0935706467554	48.7682214146365	9.27016371737015	7.05439570269903	7.68514741537749
106701336	14.183154153897	18.2132052658262	13.4269154371941	27.6401590950878	33.3515635032599	35.9730609561027
102285426	9.15480207309746	8.86968822235371	8.50440349611083	36.8437474597288	35.6513325205145	41.7596434574362
102267185	13.7683837910881	15.8149077815722	13.5853210660181	29.5591203604465	34.1453732515776	32.2465355636865
102269588	35.1391782354503	41.0966945184641	31.654413454416	10.0999634311729	9.73197254066797	11.3605540602695
102267804	35.5874371391353	35.5633628667289	31.1663365634959	11.2425403690596	12.6665748018841	11.1846487070782
102273960	13.8388298219348	13.2947854233961	13.2341231038603	33.0465968120961	31.1420317506348	31.5650675299659
102270686	35.4968754574777	35.9403440517383	26.8396796045754	11.1520537469643	13.1699841783743	9.89691250524616
novel.401	30.8473119557669	28.4117856049646	30.8738578908082	13.9095518384811	12.1522712029292	14.8823996502796
102285379	31.511847047938	32.7081879168393	30.5863912202855	12.3679586736802	11.4120820001334	11.9645461778859
102269585	34.0860715143397	38.2207883258509	33.3577884751248	6.34365266158841	7.45740369707594	7.78012227851273
102282987	12.1858258192944	10.9912144716202	11.4613948751761	30.6474764087753	31.4366933833522	28.9940241848086
102273621	27.6751785428172	30.1914922517318	26.1384765348494	11.3162623528579	12.8190603892571	12.5112370125342
102286461	11.6491120666988	12.9051519374619	12.2196766987697	27.9093339029656	27.9319401041588	27.9875537383909
102265158	24.8946707917028	28.4468973737333	26.2293378346238	12.6692027676811	12.4468107987192	13.0653477426931
102281265	26.4948352773638	27.0386630692201	26.2247300526979	10.5618105888791	12.1280367439588	10.4879972283137
102269372	24.4926969132654	26.113392442565	24.9474754197828	12.7374759520085	13.0467570322426	10.8239628707791
102286700	30.6774361244531	28.7201719665597	26.8238526311399	8.64796225268038	7.69764401098246	8.2966933275359
102270663	27.8937420718735	28.5151153530468	26.5379597751239	6.84382645598536	9.74225984616478	8.22938508532568
102265462	8.19011512571788	8.2883176944659	7.74219873032146	26.4169555388827	30.2587410290532	26.5072942518829
102265464	5.13920223556216	5.45579039484891	5.976154807104	28.0102351377398	32.9324961947326	29.494562863912
102274286	24.9959307185743	22.6861783510119	24.2510249647441	11.2983376437123	11.9849796036021	11.3933369327799
102268218	23.3925692873222	23.6460410482257	24.1609138277592	11.2045484466827	11.2450532788617	12.8714681347008
102280356	11.9919127741872	12.4782402590303	9.20440566957349	15.8022030039886	29.6876482260095	26.9479544978125
102272556	25.5235070404136	26.9235974276162	26.9732460570627	8.18085401594327	8.93847643591974	8.81761671194562
102274447	24.5591738646207	22.9679493560085	28.3544986128913	10.1315702347405	7.6328672030359	11.7082383636966
102277996	0.169056321301898	0.210052360254887	0.217208819412193	31.0497075581036	37.6201964198598	34.3855977886818
102265610	2.41167163220844	3.58322763859219	2.31581736370195	29.182470875943	34.478289389045	29.9891840491183
102286765	23.4323230210523	23.9007422117736	21.254932406528	11.1073171968225	12.3040920607675	9.81240545955343
102270030	8.84817814134553	9.39245887013313	8.22395939825401	26.5491312960232	23.1609408047724	25.3184632537544
102281127	22.3762437477614	27.373824842656	21.9618991775106	8.15349024313361	10.7068378151664	8.17060376328764
102265648	4.96706522996781	5.8089571406982	5.73425548006965	27.9885876200213	28.4261270128659	25.757085216421
102279397	25.3716372272853	25.7361197405556	24.5627481202296	7.70595942680117	6.48318789741143	7.12413260498093
102279438	21.9744562403919	22.0942308258195	20.5419969604352	9.77884077038859	11.3452438991005	9.62764462375818
102287919	2.38390363094397	4.10122880851303	2.51806833194964	28.8870734923159	31.1491954734311	25.7680351828952
102283676	25.7992243363101	20.2580920561644	22.4220314081784	9.10697164609845	7.76699215522555	6.64117142721678
106700948	5.56632282986893	5.05725922073569	5.74226135284638	23.1074436133729	21.1980682867447	25.5736824851753
102270801	19.129448046368	20.7135087754155	19.1612784670883	8.2133208535211	8.7292396507966	7.82943501777432
102276234	19.7479511392553	19.5912044838007	19.5158048579681	7.75522040615378	8.41692397047909	7.52489158950022
102281076	24.8454507692729	27.5657849694824	18.3781901672529	2.91738485632591	3.87978425340478	3.13822915462351
102278935	7.19349968260266	7.56513810084568	7.16388873227248	20.6357652905915	21.0478665325825	16.6252875442194
102279098	7.44274315971307	7.04959893537575	8.16380743818228	21.0399938617096	16.9852694237371	19.0040585850614
102281644	6.37475956745689	5.64370864108594	6.37116717175266	17.4661318006862	20.3956290465824	20.6240176416828
102271682	18.2833422767379	19.6186277505801	15.7685005639545	8.18807195657051	7.8415689935713	7.0799412612935
102284740	17.6303004548348	18.6526805147944	17.8345735366756	6.25004339435372	9.0152373445493	6.96303978338654
102272787	17.5596657093124	19.3555695577453	16.3556337262856	7.54601741800149	7.88652482643028	7.32979263975814
102276098	15.8647804992795	17.3186966632521	16.4016681020591	7.01491785804999	6.28888406797724	7.43003349849682
102268833	6.39107532041709	7.04417623581632	7.0660815531256	14.8979022609227	18.7558815928077	15.8938745955284
102281541	7.46695078087121	6.03643994051246	7.81031323847519	14.9938226958013	16.8694717986013	16.5227764990928
102286322	15.763562759617	16.1910257552166	14.9531739057201	7.54643817031437	6.82629779742257	7.70588877069039
102283076	7.1322868314218	7.4696132661695	7.36567509773112	13.9336448506118	15.9955001217724	16.7255099530694
102284686	15.3768398414488	20.3553723789345	12.7562749931697	5.49821392461189	8.06546932775687	4.83300121356461
102275051	0.398321232081289	0.535363540277409	0.199297192678995	19.6550281065798	23.1639901043303	22.8343342064337
102268081	16.6729990726718	18.098209608904	15.2479183562427	4.5443879492769	6.49429023259066	5.34231784522653
102277729	5.58867892718767	5.34873193836824	5.30163000929012	16.9073034048974	16.3991395037177	16.0309646025892
novel.251	6.68067543038479	6.79108428944875	7.14837562666194	14.4686246884641	14.3338421328858	15.1717207209983
102270270	5.23341842621823	4.61973297443536	6.17553907645808	15.6378858142096	15.5919424330241	17.0689418019667
102265024	6.74678287567289	6.18176141237838	6.69793607213486	15.6824694316515	15.0108733527702	13.5474004285288
102267895	6.43266462387958	5.71574281760424	6.41349686359871	13.4932320215899	15.0215965233267	14.7559394122633
102287332	14.6672813602092	13.6918130968576	17.1319346256475	5.16952347153127	4.90170090854283	5.32530626120785
102266166	14.974244812326	12.6233535616329	17.7678723116899	4.58491394448617	4.04192293460306	5.98271733739885
102270680	4.14385501728129	4.5829416745344	3.38505854088893	13.9452248228883	17.187817057888	16.6918772159868
102272768	6.27752499276783	7.17983466310397	6.18359549965543	12.5705724473016	13.4870282277493	13.362190933235
novel.264	17.5932620085011	14.1246747376523	8.55488471987089	4.45422152171188	6.7043996224686	6.46839464593605
102280333	6.26793465358238	6.12226704347739	5.86189996304066	11.9134679249964	13.719395734322	13.4607989659018
102264913	14.9186146719993	14.5931312867403	13.6223878270085	3.62840578864655	4.68172480616083	5.55655800317384
102264592	12.6721220064059	11.738952290798	14.4180368589175	6.20691668549057	5.48355135199316	5.82047250416533
102269363	6.35368090821297	5.74211266885784	5.89005303361146	11.6546548086897	12.9689338728811	13.202658144487
102276087	5.31086966968329	5.60442858223202	6.03971616710273	13.3253313129288	12.6900950613986	12.3418223303184
102288301	12.8001635509684	13.8442052495147	15.4640160969721	4.44774282855419	4.08480650260871	4.33200895535619
102281030	12.5213558772854	11.5473436500648	12.2200763173746	5.92339544782905	6.02475928889387	5.5447257942098
102264754	5.84728229174721	5.05160559011241	5.48320650936138	13.2211900448976	11.8556361095672	12.1125847871589
102279965	4.26342830986819	4.3689492509314	4.74863527391681	11.4671338437853	14.7360839616672	13.8457017048625
102284048	11.8226720697127	11.9013086710348	12.9120365689492	5.0718420901522	5.08698331066922	6.33662651570077
102287842	9.67524061593259	20.6372493172884	8.11633286699011	2.27975283682953	6.41148174142484	3.88144450232028
novel.356	2.860086713382	3.39624641826237	3.22419808899976	13.4833799166667	12.68610276822	14.1349412616378
102274542	2.85689247957069	3.10234501178667	2.70340579272364	13.445469332702	13.2333856472742	13.6638820089393
102279506	5.35571627189022	5.86338242016497	4.99318002084353	10.590361451561	9.5498715552605	12.3865402981236
102283871	11.0699176682704	9.80792021108891	12.0129430815616	4.75714019409323	5.50748433406284	5.35526463885894
102275681	3.94878826643712	3.80432121190475	3.12607254341633	13.6938771136861	12.4563594856108	11.1179157420287
102287901	4.48201160294242	5.21888120681079	5.8099477567108	11.6897709430313	10.6749663891733	10.0479916830075
102268670	10.8728590915963	12.7032486964002	8.78206801439642	5.1208430802634	4.51999692658794	5.03825108729858
102280840	5.56237567416578	5.37151412126964	4.3409281563854	9.25619010174509	11.4983578079089	10.6112679145049
102284501	2.37962471702613	2.27159717430285	2.7361864127925	12.0938277236279	12.8712185191951	14.0949934335752
102282947	8.92858046931432	10.3665023520984	11.8151304210412	4.87913081161203	5.40076636254415	4.85129598445203
102277517	4.94902551755417	4.60112026126315	5.03949894497009	10.3915644945833	10.6716024998467	10.0603797711178
102270343	3.68620727797166	4.10768602064378	3.32358761765019	10.9513566736826	11.5642025234114	11.9640983676712
102285633	5.20286130408707	4.96744178975862	3.74173636966674	9.55115744395463	9.90175374953851	10.8711872168836
102288352	5.01415961756978	4.0564046202043	4.84238042145299	10.2488498898465	10.1226076093255	9.92221355723489
102264901	10.2252738717285	9.35762782130838	9.52352641596175	4.40509332650781	4.6003627724153	4.52417541013775
102283154	4.79469257200312	4.40262508973085	4.79926518639259	8.85607197151177	9.17244158258188	10.306474482216
102265277	3.22894720795512	3.80722647604825	4.07704279683617	10.4836959405381	10.6374806693116	9.69238687827247
102272764	2.24593606353707	2.23076043827129	2.27801748338205	10.5042002714391	12.7423603594091	11.4669851093619
novel.265	10.4413181446573	11.639062297771	9.23164345548028	3.70507101471739	3.32577180315565	2.9891570150038
102269448	4.42414326155054	4.53746027841681	4.54069453095637	8.53675180108839	9.36634604712558	9.71346964374725
102287331	7.65272036216545	11.1504697796843	10.4653111784018	3.79799574096326	4.62901744078853	3.32436718506287
102281491	9.18427915020058	9.93275855703719	8.84523446584088	4.38071295957837	4.03021536627491	4.07145340068909
102264703	1.87239394600455	2.36351037499316	1.80346123293616	11.7367942912634	10.4847737700081	9.32601947679163
102279591	3.70297037135806	3.89310145288356	3.9620909137389	9.38582168370853	8.74848575339222	7.80589985798126
102283007	8.44195786191459	8.14088485128729	8.74168622917286	4.08579385364746	4.03638667212518	4.0506634118244
102270622	2.90772154514128	3.67197195691558	3.35683495842696	8.47049182382225	9.23389838112891	9.63712238746747
102265772	1.15269799747093	1.02028171907416	1.01046333233186	9.39956913967999	12.6616554690076	12.0255770521978
102285624	8.89103387356446	8.57459228396757	8.79302249838665	3.81756615923976	3.74534164499741	3.27099023660632
102275823	3.76324674421461	3.35775185934226	4.36617673403705	8.26938447709462	6.95271071959706	10.3126007166525
102266704	3.52789786783362	3.24181352365549	4.02699811454252	8.8203427576453	8.85817406071486	8.46933548250754
102277314	8.44333831888714	8.41463888529104	8.35469373028503	4.09425080622817	3.74430972830227	3.79941361609268
102267748	0.552341263578496	0.5082673047708	0.788375867910638	11.3802257543333	11.408065763511	11.9247849144114
102282202	7.50431864554173	8.67773631544705	8.17397501003655	4.06421316786338	4.0907625214505	4.02163887246579
102274878	3.34698890011025	3.93975601877812	3.98444495316667	8.09825796324951	9.45675212818758	7.32884722403025
102265200	8.23440778372323	7.88315180048324	8.82385979883942	2.96256559525131	3.83527110491047	4.25535541785121
102281553	8.64045552331948	6.46562651092534	9.37277052913988	3.65063131754152	3.27186386804568	4.48582167396184
102272535	10.7098515564277	6.54953070637636	13.6941948351017	1.79781519012441	1.30640105877779	1.82147217652909
102268433	8.53182520494734	7.67259744886905	9.0017247679863	3.52505944331601	3.12774240431733	3.84153660223302
102280890	3.5214963955588	3.95769961216661	3.28977090786146	8.3473625076375	7.92365505448466	8.25254216354812
102266131	3.78021840818101	3.89579364976757	3.62613310921267	7.76365419807855	7.63981724143084	8.45197697640521
102278634	8.4970322188538	8.4009433377109	8.11598819513403	3.43254262178551	3.44605745404811	3.16421259798407
102287237	9.61844507366461	7.92896995442448	7.8030168027793	3.82721335389196	3.18174897337493	2.47733937078966
102280811	4.04253148143754	3.71579954411393	3.55473035625093	7.57220407022927	8.68069978472552	6.77211824225599
102276621	7.16674669782837	7.68833731038253	8.2712067118949	3.13045228965308	4.51361994280958	3.3480321149607
102274960	7.36074021828915	8.11020148629942	7.6876388371537	4.17403384218298	2.8890592287098	3.64090562939085
102280869	2.72066451101285	2.64859547788305	3.57932119033024	8.80823493103609	6.63942197696123	8.95309923186762
102272025	3.65825885326566	3.15170590733734	4.17649353757694	7.80746350684039	6.56265118240741	7.795704265377
102284294	2.35277056113687	2.67787790439364	2.6287431112015	8.41602340515278	9.41539274732474	7.48154058946348
102284391	2.81492192136018	3.37796454043325	3.24575572027622	7.01561596402184	8.86562583821636	7.63262162249504
102284495	7.46798785736855	8.23751030699883	7.85213223849223	2.73723634144779	2.98271289870714	2.53561070120693
102275004	3.27589605916698	3.26116400543056	2.85933698197185	7.84751094603234	7.07825779983885	6.79018212291484
102277297	2.74767656434991	3.0415132935078	2.60958759910208	6.81574037059141	7.46257617236751	8.29316281973695
102274816	3.15651303584616	3.37811669053736	3.43686665178351	6.99492449947631	7.02907320004268	6.85370584447933
102284488	8.30647324496458	7.2167910228512	7.62932628258904	2.9127614254918	2.38000874078124	2.39694063561141
102266002	7.12391778559614	6.91022548703605	6.51005861609687	3.26763133495625	3.14018033599384	3.72914735862872
102282657	3.27941201971583	3.06482575960419	3.457960482221	7.24084812821134	6.60319927473234	6.76822710676577
102269254	3.76233900816101	2.98949426486233	3.23315084369262	6.5641159267333	7.32397197161438	6.54000862174695
102273593	7.47228336489611	7.80753311690262	6.72168715419173	2.29937429891997	3.12816122360018	2.92046933299444
106701121	6.92957609933515	7.11084163044077	6.88900572818246	3.22638383159254	2.95137823678386	3.09200616831627
102279041	2.00212453056229	2.24541453064158	2.41960130607344	7.93603726190264	7.53843747475283	7.95283776087919
102285523	1.91251159942218	1.9453324612112	1.63908939242854	8.6219418548803	8.34916377592421	7.5907793611462
102269248	7.36077200343376	6.69646378031049	7.32877171705105	3.42080753137984	2.56518151068915	2.52047320804466
102273467	6.17379010771749	6.62075851056829	6.65279122789535	3.77810399095623	3.02291770417264	2.92089216658592
102266781	2.39996243077784	2.63788028933246	2.69386743492427	6.92896528950485	6.85525851521412	7.48215108595568
102268951	6.80421577890445	6.6173951836443	7.73217240086098	2.35919599903734	2.70464856745425	2.39148984943773
102274587	2.54549604162929	2.64744343878956	2.9846467750749	6.40608377582545	6.76082733508675	7.07511275176835
102271039	7.3819610971865	6.79224602750129	6.63891624911717	2.65126243284643	2.29439453746703	2.63186439919883
102265991	2.03787503356265	3.32547475192179	2.95894445434763	5.99006776584027	6.50329595825429	6.84301009731365
102283228	2.76094849218955	2.99993091773146	2.35245480965152	6.30271308009348	7.47570223390304	5.62381773284302
102282127	2.42736020754972	2.90681711992265	1.56642993456809	6.5165498692932	7.6076762221678	5.98651322430898
102284543	6.08905137139356	6.15131361194201	6.2475257787911	2.78792131706747	2.68315174734001	2.72647048562934
102282192	2.77883317877864	2.82493494753046	2.24706165249892	6.31164992955125	5.88306291658213	6.59933380880925
102264771	7.32601474405277	5.8128469112646	5.67383067255977	2.39842697322948	2.64069301369311	2.65806500632595
102264466	2.85976138559423	3.10492849985207	2.59028540579212	6.23881460647041	5.7036839266075	5.85439425988958
102268904	0.403828461292177	0.449537568503943	0.316945404873265	7.64428690201853	9.22837191353389	8.27402912737989
102275262	2.6193231171569	3.17485136097079	2.83292697156435	5.47340179993472	6.55361252119119	5.55814989134018
102266569	5.53107465249719	8.03901632981446	6.2558848909861	1.95374775314748	2.11988276024012	1.89148076633479
novel.612	5.93606965843318	6.87913029063903	5.72013518569181	1.97747425407865	2.79272062377121	2.31329506826693
102266413	1.05559572051007	0.807124270722989	1.35626221168685	7.15019770590592	6.7043996224686	8.39756497893452
102275593	5.65141412564266	5.37155118101852	5.83276692983628	2.7377429316753	2.69431811137095	2.92179955775292
102284420	5.74261421245127	6.63359146384657	5.51699882720074	2.47942393358449	2.35072940024237	2.40040336548563
102280162	6.01600641676977	7.1679628374677	4.89926655085324	2.37648756089055	2.36657507732546	2.26141861077756
novel.616	6.38226007956191	5.0369123121062	6.55887618191666	2.63183893288835	1.67258606933703	2.66786485562275
novel.564	2.16260447776564	2.62228672154233	2.75798033170182	5.5333869795603	6.12298226677903	5.74778340769458
102264422	1.73014713215309	1.1575343199637	1.19697137781894	6.9163367813385	5.69783122386491	7.81189432977745
102288174	5.75707195216036	4.85186567259469	6.14886023134168	2.91385291340058	2.02015807833329	2.79021245902604
102274845	6.64364714006847	7.40327779352811	5.37228533011236	1.05629451694559	1.11882701234895	2.62961960197763
102281665	1.74397129485621	2.16688310664906	2.00371053807341	5.71283844637637	6.07667771559129	6.49162085515867
novel.522	2.75315247480995	2.45426502382853	2.64776919841252	5.3970966598667	5.31806086389243	5.49260371408747
106701541	4.64515632650311	5.11894784625835	6.39771773913001	2.48159950299097	2.94574381384341	2.44393217761202
102278236	2.03952606656146	1.98075572280934	1.63859186946833	7.36408331012484	5.08395207877047	5.91993661647218
102275813	5.88221615291127	5.08488290555483	6.0783571163557	2.29905735167851	2.35296170658285	2.15065317447456
102285230	7.02390041329873	5.71905197540861	5.24620108256891	2.14338479240271	1.92973195482694	1.76381287588432
102271298	2.23370322504694	2.26452275146167	2.36532805526202	5.5542519380051	5.74231978460648	5.50587693990323
102284858	0.76429395198143	0.657439405970726	0.382409037588907	8.16337326161014	6.72516745968298	6.93263349612284
102283240	5.37591249227862	5.090476836144	5.32175393344299	2.31802113584311	2.47819391985638	2.95723722565636
106700735	5.16069018916033	4.57370420076361	6.12056792966372	1.40659627001428	3.14527389696058	2.87484206486047
102273338	5.27717276810565	5.12849566926048	4.97265692486451	2.53615579656084	2.28728540714752	2.8251672269664
102268062	1.88571555805312	2.07143629518238	1.92667555849568	5.43720174726502	5.65118485259199	5.85564339108339
102279918	4.86200465126136	5.75280870106151	4.79919029040737	2.46026208602185	2.51904563292012	2.32230591085635
102286798	1.47783400871409	1.8362077158948	2.9211801482486	4.43077825054498	6.43125741562728	4.92505837953727
102270219	1.68277782136157	1.80606966611506	1.57922248808425	5.38980947340023	5.32756679323525	6.12919758233216
102268688	2.76298609255279	2.50178740740705	1.81091610666334	3.77860547811954	6.92705496048416	4.08027691007968
102264807	2.17888455633634	1.86469612897638	2.67973987083341	5.11056698386006	4.95417412629116	5.04449311798276
102275212	2.00985425185117	2.03395316222193	2.38368300097085	5.59262676957677	3.98390324232912	5.77661686064436
102272590	1.97702252360207	2.05671682415923	2.43995687230503	5.34357444182923	4.55414155911561	5.39038457581906
102281624	5.4881720502813	6.32035774363121	5.75381437264407	1.26139145060474	1.39571144556967	1.50468081886109
novel.745	4.56313658831018	6.06617609785489	5.97765706125818	1.49247267386778	1.49300314399768	1.92654236102782
102278884	5.01905889751956	4.67713286124147	4.54712004208508	2.13643395728584	2.95162247530064	2.02338064892736
102286977	5.43981888681997	4.52558848017475	5.43913442212938	1.64681598564896	1.95446477659202	2.07455128297077
102269298	2.27259751449262	2.31030066482177	2.17078524778107	4.87792100977429	4.7019642612216	4.6100195545155
102266602	4.88262938566321	4.79847083773459	5.06141427956314	2.2597776141213	1.92010548246123	1.85117924691553
102265382	5.22250556011683	5.64126384800066	4.33838635878504	1.64977780336785	2.0492757414197	1.82951828363029
102267965	2.49774762036185	2.12864816468845	2.24231433914857	4.4377121758197	4.94523790619228	4.43053866037428
102277983	1.40746096068009	1.08651344135787	1.54084227599926	5.59031850903111	5.40554157595046	5.37723495532605
102274233	1.92426303217981	2.58216710047706	1.60893125352755	5.11539502884099	4.52197787036293	4.65447805525826
102279727	2.35968272982515	2.06771959226069	2.02046931350602	4.27567483979718	5.08905742654335	4.41678972318739
102285696	4.58458493890154	3.65482182988371	5.49909588424706	2.46443600304499	1.4460984692934	2.10585870593156
102277688	1.77998676147437	2.14358207400686	2.27994548155988	4.37607728448887	3.73072282514964	5.33881667158512
102273902	4.86883297444566	4.63157939071855	4.89127838776509	2.00358189624127	1.2126821022553	1.99514743057024
102267864	5.85325034441561	5.20787327061738	4.37183423547409	1.31728857033083	1.4898665827708	1.25369052452562
102279789	1.79631296563077	1.73437866546056	2.47824771646765	4.87271117165877	4.26864099993866	4.25631451854984
102280309	1.37689287560394	1.6645509039273	1.35714885074439	4.61161685504209	4.88462396164326	5.29276126686999
102268806	1.69930606793588	2.36456190915676	2.04501134030847	4.94493958209205	3.95471243847721	4.15870087972873
102271719	1.96492589020436	1.80416013455727	2.29766774685772	3.77298764192065	4.81431397726721	4.50718272955214
102272247	1.72974912269089	1.60021159760732	2.45306556548578	4.28909935088412	4.3530014940086	4.70500467914921
102275039	2.48489659264898	1.90370000405009	1.96855883881974	4.3264961132853	3.96612759275537	4.43278732904801
102275533	5.02178234420507	6.08684450023259	5.47012132700998	0.85881448581451	0.724882276046576	0.818452302012458
novel.531	1.64359422138187	1.96004965079839	2.19296177953828	3.39716331374065	4.86360238015415	4.80684493119797
102278355	4.45708310536251	4.73150598260757	4.70216267945329	1.56765314610043	1.36786628570715	1.85867028153109
102275393	2.05977220058995	1.73564003176272	1.88825084782789	3.99098248345385	3.76002595715809	4.65688100712892
novel.53	5.96459131444967	3.38992193703655	3.60015715567935	1.06445123136216	1.69119990476685	1.95800054147253
102282130	1.99788103522458	1.87589396729977	1.83968646251715	3.95112440288195	4.36375060515946	3.58016935099668
102284230	2.24439335773441	1.44227834507083	2.09033192517889	4.27492172916902	3.63357746149796	3.83210896770609
102282343	4.22566367682041	3.83242922951685	5.542752076164	1.3158833792519	1.24792243685075	1.34801206869055
102284498	4.51609910182031	4.68209965971876	4.71476361683549	0.926419256245834	1.1322267154953	1.49482296433288
102278735	3.82725485686203	4.12108157051503	3.73587606502658	1.79888574877951	1.82839451449611	2.06699626153144
102278881	1.27125506125944	1.09352320549566	0.565389706112632	4.23491350111826	4.03705783718539	6.14991681107672
novel.159	1.40053523698073	1.38080472558351	2.04115266783035	4.84502815805902	3.54668075526739	4.0443520723691
102265765	1.60198808532693	1.6374084918254	2.212888261514	4.12493942024273	4.01002827729988	3.66524453848102
102277956	4.29709745240635	4.02056738586832	4.71076970822299	1.1301203891076	1.51622959738702	1.53174398623087
102278890	1.58057113231454	2.0167316336648	1.85112217950513	3.42246686019517	3.73661725839307	4.56228454340437
102267534	3.40393234772751	4.04151277164942	7.93196361422246	0.910351843853523	0.405997706253843	0.463862338548365
102269824	4.45658074787233	4.21686573750912	3.53939436379071	1.33615283807495	1.61743189599673	1.84795561689866
102278424	1.79054249692032	1.57670787769142	2.12861189097184	4.27430804531471	3.61109781560467	3.34166668412381
102282913	1.57199826098076	1.75386956458052	1.86900151665195	3.42205095706475	3.98709951218599	3.99064507132664
106701225	1.48271134867685	1.67817917675077	1.66594036177346	4.133443296438	4.46074905574148	2.86914930829639
102273246	1.63763554138112	1.56772529259733	2.13802193155996	3.68241624039931	2.92181609999153	4.26784441433568
102288062	4.20051672355576	4.5465619686508	3.70188493123185	1.37865797635224	1.19775311511643	1.14725881749998
102271170	1.00313581197563	1.0135524175382	1.01975743357042	3.77138296881404	5.2756326187488	3.97470987111043
102276868	1.60443386866331	1.56171574439611	1.74167591000439	3.42315085291275	3.67608168219756	3.97277872370559
102264377	1.99163292930645	1.38512939362784	1.45116691235575	3.95964412354557	2.75865618874335	4.09994454071781
novel.618	3.55390943979341	3.66845259719387	3.09094813281615	1.6574721578525	2.00639347419234	1.29900046470438
102286344	1.67310756584156	1.4592379199164	1.83644674409763	4.00553904706053	3.04879982831905	3.23307003216183
102279126	3.48769870277695	3.44920515056184	3.25091590425122	1.5027546795701	1.63593193402284	1.85898916218238
102270152	1.16103681941623	1.7406164828218	1.53435724958512	3.81249157360772	3.58169946161061	3.35398240900388
102283044	1.08393850017013	1.66499112821049	1.69876095065144	3.86883060514733	2.81386720675245	4.04517121483003
102278096	1.68144669435915	1.89835628474047	1.33984796133002	3.11576702655607	3.96768025065006	3.15203736290385
102286033	0.745991057488402	0.929351967072685	1.28135317207771	4.21611623492531	4.27510019442587	3.6088611051945
102265643	1.59227906662798	1.4723903362886	1.48714625729019	2.78477645376564	3.58169946161061	3.85146305340158
102265175	1.5519682041817	1.19195567406349	1.92280212289781	2.71427578405006	4.34177715822939	2.94953816114931
102268481	1.61051879587418	1.40634532372414	1.70387102145522	3.09712466635961	3.06091475023747	3.42339022486561
106701568	1.11694991827231	0.877244124186909	1.33909921768143	3.44585752900602	3.11008501689924	4.1582986497077
102271625	1.14920545017396	1.23186934454895	1.8399896492333	3.23346760320914	3.06929894485577	3.43832495736375
102270460	1.34685259395224	1.20489364816063	1.4615884268749	2.39592474700997	2.90844768311237	3.90937979104672
102269264	1.48188604085706	1.16848073035338	1.40051880198053	3.19335369408647	3.15363846975848	2.77794127165439
102277722	1.23566561385576	1.17679260972154	1.19071620824467	2.91085095967121	3.5191772063358	3.03157153441878
102280636	0.955777016904754	1.24568420028291	1.41693696558849	3.04888873030043	3.36223688399917	2.93303724835967
102287340	3.09089465874843	2.51964102023237	3.10100655956349	1.54449786511372	1.17939278964437	1.51266079703364
102268706	3.67174048258364	3.12981831454893	3.10344602596394	0.979636188053789	0.914521814719344	1.12523773018857
102265913	3.18376267554354	2.70961502246713	3.65251757046213	1.13555645206976	1.17896379316034	0.979632766366203
novel.366	1.02734376691977	0.671621655930079	0.932097106740428	3.36761734718747	3.02323291978308	3.81692438576941
102271130	1.12678037505672	1.19730544148096	1.20440776895593	3.12276538561555	3.00693880232453	3.07820920250721
novel.403	3.60447319198559	2.64119934118702	2.87368128404943	1.20075291342682	1.2153112233442	1.18831725915927
102266470	3.20893521856268	3.0112361755641	2.87793252828798	1.13966481096715	1.4317156663504	1.05202480038742
102286151	1.34496452903154	1.11960724525978	1.09343256925269	2.70272956689716	3.30668370370561	3.13431356595352
106700996	1.16397615313628	1.04892099317587	1.57768379314692	2.82506255074598	2.75761522211867	3.32493392711377
102277539	0.714206726972938	1.20676832710039	1.2478827817761	3.61982315182963	2.86208674282442	2.91215478251374
102286089	3.15073716811894	2.72723043054821	3.67234075779824	1.14501871804671	0.721409082183755	1.07985757339357
102270743	1.34793580334141	1.14381465867191	1.32860700988057	2.96727773346206	2.82478979548224	2.75815312308192
102272986	3.30704113838119	3.02530495879386	3.50191426363468	0.826252354413982	0.916840974012799	0.711039332935676
102277342	2.77438704569259	2.874653802607	3.08476623655052	0.693170641863036	1.2681744352545	1.52517936914703
102279122	3.18173894227397	2.73690581318815	2.51569055259936	1.15290421376052	1.04389141115763	1.45820973679071
106700887	2.72875084213487	2.71786744223047	2.96376294924347	1.40659627001428	0.699325130688334	1.55630547872145
novel.155	2.79455345593789	3.09066688904925	2.94231748651378	1.10193552460356	1.20741720166664	0.882882413399147
102279056	0.810973056320674	1.20664629571935	1.11128321546276	2.69428117571144	3.20180449156083	2.96892535707152
102265753	2.71837931981834	2.59959331587774	3.18797001149905	1.47218322518643	0.85200848124542	1.14608854328967
102270836	0.856715367370489	0.949390593412118	1.00233208377038	2.96966466720602	3.18631866115494	3.00943637762559
102286202	1.23843927404398	1.48380421486449	1.15404647832043	2.68163658510766	2.74674991391489	2.58190671357662
102273168	4.29456036720335	1.95572419444417	2.35941473512387	1.26232998591025	0.4011179261306	1.58872850952815
102286353	1.61696850826224	1.01891737611309	1.120529026332	2.79977081989483	2.58736372198746	2.69234907721565
novel.646	1.30426626702534	1.2600015346419	1.30292963842453	2.60692995053563	2.08156512378975	3.24217101129778
102285301	1.23553983356119	1.29744569251399	1.24173944412522	2.40541707412865	2.95546823748344	2.59268072727558
102286348	0.859920038320752	0.824232889927841	0.896022838490218	2.75005355533964	3.09490988391041	3.28046684760426
102269551	1.1180810713914	1.06862688032676	1.39357175548672	3.1038726798914	2.43283993305691	2.58425751252145
102268834	3.01345019346799	2.66764458296863	3.27900845148617	0.964881182994204	0.898122988277572	0.877515969628021
102283051	1.19843791028123	1.18622554764037	1.13902296136667	2.67432009012504	2.69361423421173	2.75586982448458
102278728	2.1838688961686	2.81781924237295	3.53190546891518	0.992057822680096	0.945708762867107	1.15252849053931
102276247	1.30123749194952	0.879460879891559	1.65349819712185	2.56991331093804	2.03333992742933	3.1774570190563
102275215	1.32656212489632	1.02268207055723	1.16884312060757	2.98918457889347	2.63624534747504	2.39747153930701
102275920	1.27536915530882	1.02392464117609	1.51258519003164	2.42171267199869	2.38507228568702	2.83811694906
102271974	2.7141120453886	2.52142953994454	2.84875419415979	0.867982271303577	1.14920838340447	1.31299876820508
102265653	2.51835847195954	3.04448947713128	2.72441671857382	1.15637275393229	1.04470782833324	0.921956440762451
novel.221	1.03233311211629	1.14172007027011	1.23892047867508	2.70206851038086	2.61340976736621	2.67936916201505
novel.601	1.34841066375543	1.09775476168801	1.22082722285257	2.8235056695032	2.56584762197757	2.33746939976199
102268124	2.31972161011086	2.76635770112682	2.71992158285087	1.23818106444066	1.11615422923297	1.12220555589413
106701290	0.998509288001894	1.1636838688642	1.11737826675958	2.92930714834195	2.54014032828761	2.41523091763168
102273511	2.4452857094644	2.10341476612658	2.75678472865019	1.25030779556825	0.842752814496614	1.45805387021631
novel.375	0.794992358193941	1.36769184779573	1.36377862828897	2.44026211685474	2.52461541979605	2.36248965681996
102273880	1.19176915019581	1.31607104216785	0.902497830844274	2.57521507546546	2.45490071995581	2.38406664772676
102273662	2.70581642053226	2.12372897811498	3.1665759177028	1.09038470543743	0.8117545500811	0.91086095847651
102269410	2.83251518336868	3.17805181597177	3.34109979455933	0.738463041757496	0.26072665198489	0.297886595536528
novel.360	5.91133603485637	1.45282368730138	2.87944900327362	0	0.29797331655416	0
102268059	0.217624215769022	0.211615775181154	0.235658230446946	3.46093603243849	3.295234324246	3.11261095744291
102279666	1.01392254620118	1.18211183855836	1.0584076063397	2.49556437954479	2.35058686884102	2.39981444433085
102265008	1.66810187932455	0.717443796198213	0.989182695703228	2.29223095854179	2.57507804429521	2.21917633076948
102272740	1.11304944463315	1.31647453865497	0.897238033177857	2.67662979536698	1.69368769515339	2.65863129220245
novel.404	2.63627336031331	2.39691450093494	2.29819547397946	1.03584676716889	0.85865381099655	1.1118374474914
102283218	1.0440007642865	1.10977414264389	1.11738443749505	2.46843558218315	1.94070925965923	2.63613276704822
102271497	1.11798317444092	0.924692290517336	1.24305538223345	2.49243027005258	2.00274482266626	2.41299518304767
102279834	0.988367478088161	0.803811859215234	1.24679645178326	2.15511330015868	2.33976311493964	2.64280966838062
102272399	0.98804566007628	0.947041228828264	1.28063198476228	1.72096449081976	2.95838837209216	2.23969749767292
novel.658	2.75182884381245	2.27943026800734	2.26643287364115	1.05252203652793	0.827132826986547	0.85462637064273
102286304	0.928108314651363	1.37152638756914	0.910222799816592	2.16425561352439	2.01527846944842	2.62485579835086
102285977	2.40054255222594	2.63851792053607	2.63944196136168	0.866330020787136	0.882323695380338	0.580652044091507
102264838	2.20173915519481	2.85044226082645	2.29474196747294	1.08908018197494	0.729799206458834	0.839192937312839
102287400	2.66599717096732	3.02829106257385	1.82415412553251	0.785644404066952	1.15778010248277	0.529116867006774
novel.413	2.20917922942191	2.39072252340734	2.25031237460018	0.747810675197465	1.20698052275103	1.17215412637882
102271128	1.17259630957274	0.821484150386159	1.15055070869669	2.58537572083606	2.08581321587912	2.09361278433526
106701470	0.0958854182458455	0.0824798524826413	0	3.44975435565546	2.53748566408652	3.71089870838692
102279644	0.868425005585595	0.955040768872223	0.87024278893431	3.05409912574369	1.88508642104556	2.10589620007748
106701160	2.77412595148539	2.59683461015223	1.88697351191214	1.22312719131676	0.777321695358678	0.473658189176095
102284846	1.05441891368676	0.874609577639627	0.929529851282162	2.29571565139454	2.58110665510125	1.96750324734686
102270899	1.09876134476884	1.19718432720622	0.716720779867685	2.12296686106244	2.48126479212386	2.0553067706907
novel.116	0.946222943065913	0.857929627153963	1.0236452174265	2.04463052876832	2.7612322909756	1.97946705924338
102283477	0.725317304890353	1.03985335491919	1.02151698435687	1.99339716793435	2.94317202240612	1.87138572901476
novel.655	2.10507204553892	2.52664989095892	2.39500484204233	0.709413770963723	0.880964588073168	0.970999287810995
102276628	0.270541694959102	0.698153259343913	0.280754156124579	2.38831677883431	2.81608649283451	3.09747526342788
102267107	0.382404487430062	0.749254983388133	0.491325178573349	3.24844119716505	2.29383232366221	2.38437745041853
102268467	0.965397544333499	1.00837572930221	0.889388181618995	2.37755380023411	2.29932165529982	1.96818859973041
102277694	0.988153636652574	1.1381378369141	0.953449364154238	1.94161695070394	2.46432670639352	1.94455508178541
102271699	2.25342102690177	2.02770034178471	2.02288838724567	0.985914645121998	1.18718222563871	0.934398427738296
102275117	2.54251012251887	2.18704641099133	1.68088831546999	0.824091275893283	1.163836493603	0.964041013628242
102288138	0.724849207242795	0.853223333620043	0.644752249565034	2.59260338635739	2.46339992582045	2.03012742747063
102265126	0.559432432320792	0.499042135841344	0.497614283928783	2.79544369119557	2.33584760768797	2.59609264332991
102283639	2.55499789325816	2.13118864410943	1.99719192846859	0.851142733132412	0.819572972840518	0.824016358576487
102280751	0.957855376018394	0.694463174601239	0.912868796327686	2.32479105738471	1.99890433188416	2.144783487863
102286839	0.978957345465086	0.875774745259841	1.11459973860042	1.96453866964633	1.69949010037846	2.39445886650666
102271726	0.568303480891215	0.455136212332108	0.941285298888658	2.7222638900525	1.90845167439959	2.40797836749966
102272127	0.970121721156178	0.976196749169839	0.879203314475193	1.86587967819823	2.38323293593248	1.91267268773663
novel.28	0.639495446637606	0.41256656434522	0.853245317135493	2.79607372132656	1.60772621102244	2.62961960197763
102287946	0.992459355274942	0.896390690590988	0.88279106263966	2.2481924852946	1.92603948580653	1.96048764659508
102273793	0.90527326709411	0.761780210570012	1.0415593637201	2.19295558301352	1.69781550156453	2.2944333830489
102281569	2.17328530693249	2.62760493281326	2.50233446522766	0.555053920275242	0.562351602320351	0.397182127382038
102275430	0.730170174145924	0.959576461847712	0.757732781635251	2.5337555044004	1.95377254395265	1.80541047299957
102270124	0.636417130046649	1.30543577699544	0.696728681321404	2.10377876906483	2.1765007470043	1.65780366211633
novel.709	1.99746017519035	2.0984560391294	1.70392061825552	0.883578546016448	1.05720487053283	0.66532544146422
102272115	1.40947449567391	2.61882381401966	1.75521553972019	0.957853826218593	0.775838964418556	0.763680656940571
novel.169	0.445166011344713	0.604623413264546	0.500178289355289	2.41178575667133	2.52976156979394	1.63217768398612
novel.718	2.04827998435772	2.46667916416381	1.96769723083689	0.818808639509351	0.346912800977816	0.396356384913468
102272814	0.839103010332035	0.889792285235366	0.817158323408748	1.7277794124331	1.70754899831514	1.89667588582436
102268153	1.05764860989262	0.79111363758146	0.749894553809441	1.34805647970252	1.71992377194233	2.20976007392947
102270745	0.796474749959596	0.6423009985964	0.915098118019771	1.52563873328707	2.14289863020844	1.83021524297643
novel.26	1.79131394995648	1.67740671222752	1.91607903855201	0.770471604748903	0.840085875210232	0.855609830217693
102272385	1.80564446155613	2.13256907311754	1.68259976539119	0.701763666348942	0.675045004411787	0.818050752542496
novel.575	0.798569158354621	0.860722366825688	0.753116756970341	1.79808058344599	1.85360354145508	1.73146583655607
102287352	1.72854797086801	1.76887784463465	1.88216195082516	0.704893719381998	0.830749907005043	0.855438390812234
102287211	0.587754017882811	0.581418378462646	0.52280629051429	2.20272346534675	1.77317454593751	1.93348615029824
novel.734	1.43016194391686	2.18704641099133	2.40290625097868	0.635237025167739	0.168210743216058	0.76873960138459
102277329	0.611583424233443	1.08503805938124	0.646002981377963	1.22241538111813	1.33524415371505	2.58881076237371
102282019	0.765356595850048	0.706233736882616	0.717917155078045	1.98870461339589	1.54668352872392	1.70990271788199
102284763	0.779144577660152	0.796485956553001	0.863798828937694	1.71532198429248	1.6495256377726	1.59510163248901
102277076	0.838072698644326	0.620312124977015	0.710791608772655	1.59720328187576	1.89806939526092	1.71601536340726
102273493	0.447102671464015	0.494478078335964	0.68176651758152	1.85114452390858	1.21700609030224	2.65732223959976
102271431	0.77331443201485	0.863894479367114	0.598529265849101	1.65608429344189	1.74349320797235	1.710190933804
102282658	0.949243289720526	0.539964255705123	0.844350439120806	1.89732022124692	1.5072309951574	1.59983849910527
102269908	0.830233641203379	0.735990411352923	0.786864349040652	1.72466560135697	1.49671969492706	1.76090166355061
102267311	0.515149109791405	0.590836067457352	0.649151144055244	1.93062233139215	2.04491491752855	1.57834466306065
102286121	0.672834995837311	0.661448182836401	0.94047751114345	1.71307415648893	1.40749997494282	1.89097442109692
102282784	1.67697476166138	1.68293996874155	1.94368659767411	0.355503377076465	0.645512794082512	0.958768462229755
102287444	1.47863761611416	1.2442617224033	2.17301492267759	0.803113694135396	0.646500017972321	0.83971947322532
102283735	1.72925919418431	1.98332615253871	1.48420238479143	0.469948253415086	0.73862515727821	0.74850026776846
102274511	0.490312994078289	0.685365243879863	0.43613265043836	1.71504117525847	2.27071423190573	1.42318448131915
102283990	1.95501104721099	1.63742965627092	2.05931759798204	0.308496309872583	0.381219125617594	0.597328734652882
102285836	0.499479174892807	0.78768781806933	0.651619399355834	1.28120893880473	1.90340369509882	1.78807467232066
102279897	0.762753036755661	0.642444883228702	0.720871875293605	1.50868793477338	1.59800206055255	1.66047753899071
102268327	0.812854064952626	0.755396969394886	0.593919499754411	1.46513968751395	1.48273278329529	1.76252311996272
novel.706	0.231363445591247	0.79606777386377	0.548793139396997	1.92684420549901	1.63273050166663	1.64158249125414
novel.469	1.44241750741593	1.63957008719415	1.78707491422267	0.360382835193201	0.872497031478847	0.598109556528245
novel.623	1.56713781820754	1.54628018180615	1.55796274573258	0.921279428313446	0.5854914290187	0.445958879867551
102279039	0.684889410645642	0.764284889515052	0.658603321352431	1.35043812865626	0.901337791737337	2.22078724488294
102273558	0.802526336111325	0.596191145976809	0.627319155563413	1.44609033375118	1.41585593179082	1.67059141020424
novel.325	0.460250007580058	0.296927468937508	0.358217711610047	1.43739764818977	1.88788933408037	1.94822182190313
102278603	0.622573568705253	0.642639229769963	0.664533872587358	1.74213503268751	1.44985436806763	1.26495919242052
102281469	0.68172427104132	0.631522383479864	0.769652254628373	1.44122305776579	1.41552194291198	1.44602834400167
106701375	0.539848039712911	0.72235779480231	0.693613551182315	1.25887154759269	2.03184240207403	1.10267914816566
102288135	0.415705768977241	0.643656063994282	0.924424097547024	1.28789616284008	2.28823390771549	0.764198523570503
novel.456	2.0472159428074	1.76099840885016	1.59337098995378	0.639361940915581	0	0.247594053432959
102286125	1.91305373296323	0.98735590399123	1.32351204127768	0.552320433964614	0.585017730451533	0.822642593930434
102265937	0.814783307195393	0.414800574574093	0.591631422430095	1.37929524536421	1.35533854533917	1.57666221705072
102282563	0.646400878606492	0.741371664742822	0.574972582487422	1.55040901057889	1.34568594572846	1.27167771347688
102276719	0.611967496947908	0.603822587551613	0.704445361167051	1.45702687389467	1.33370107432325	1.41929799709389
102272269	0.726555470313518	0.624977072720976	0.478718494762488	1.25052123151833	1.35303691026641	1.66629360917394
novel.273	1.29423647243014	1.37884742844211	1.56312622575761	0.593321716788186	0.615877358108327	0.574412236045129
102284826	0.282409104813985	0.35334691200381	0.411058574606969	1.35986245257407	1.84801692090919	1.7636438959192
novel.215	1.45176817109668	1.4985589272901	1.05655544544825	0.765007482419018	0.502942235577015	0.715087447021378
102275298	0.353707466558347	0.633867228316484	0.917648214109507	1.20775805383425	1.43526414256454	1.39741565235984
novel.387	0.404193916913256	0.173842150617259	0.539294796599741	1.81775517971076	2.35322516663285	0.586607449671933
102286505	1.53476898727427	1.53313052428789	1.32113675046419	0.395826086034169	0.41925893786515	0.62271770725224
102278321	1.61677566765303	1.39073720493807	1.15049556607945	0.323156476393024	0.299501384844181	1.01678624609802
novel.648	0.286263246240018	0.492482605864875	0.33950762013543	1.81188672069636	1.51511855874997	1.33868649229007
novel.698	0	0.106601318774734	0.110233213141456	1.48621492680754	2.75484764361393	1.3189444230045
novel.551	1.50004941444431	1.11267607366529	1.33912602575898	0.668089581289364	0.598330090887956	0.531109903061128
102270533	0.519322385146164	0.54924205071882	0.598245577995176	1.50596049129202	1.33376693000695	1.20261497027147
102273833	1.28329773797948	1.64578803337476	1.36978962546648	0.209865162844049	0.345783126374277	0.790131407935848
102273615	0.57146211900452	0.529379889777042	0.41056185017214	1.23008530473084	1.58210037568076	1.31847630907858
102285300	1.51572718842471	1.30381612962944	1.1187498440101	0.515675228286741	0.512065437613532	0.665653843599357
102279382	0.585695006992139	0.671746739115524	0.396933183626136	0.836193111685771	1.50568257621847	1.61908637913697
102264366	0.782619346361831	0.547370468675167	0.494453655382836	1.16955294908388	1.41686643840341	1.20304608739326
102275915	0.249862741874873	0.382097576559245	0.395115595958951	1.37340079622387	1.88083192414602	1.30276856998293
102287910	0.470086364600904	0.516687902928037	0.534291398884435	0.887395393673687	1.65869838240884	1.51608287191553
102280704	0.5764600743211	0.465813741348108	0.792447806173821	1.20458510357606	1.12796636674314	1.36901073693383
102277480	0.475136368826851	0.644501736232315	0.495781096340824	1.27842740052306	1.14132139797698	1.41449512557109
novel.256	0	0.397644801998423	0.359793449344402	1.67471579362404	1.59035611767909	1.3977083661538
102287330	1.56483906047659	1.17376585494595	1.02445453737816	0.362819622379795	0.6625836136846	0.59350213697748
102267525	1.44430548844658	1.153638355536	1.37647232116426	0.103101297278534	0.819036603093895	0.449169316829949
102273542	0.363739550265174	0.322663466749946	0.444875430711064	1.41998469715892	1.20323808242234	1.58368783643764
102273858	0.309276057764897	0.419519467004222	0.39148928035689	1.36711137622879	1.28435223676227	1.55372181432877
102286730	0.548581473011502	0.573914549159688	0.593467750208518	1.30393273488156	1.19279010087895	1.0615432027547
102287731	0.323023827041332	0.463104089759092	0.638509322021551	1.2913014937836	1.29176046156448	1.250147023891
102278313	0.445985571902744	0.337132154232031	0.516916651747694	1.48570525090671	1.21600907647274	1.24221570703847
novel.541	0.439327976879955	0.449402124825575	0.517521520690019	1.22224273658366	1.04322083108145	1.53942479260095
102264553	0.479816236595485	0.559483869478436	0.569061067840636	1.20945967156531	1.09482620097551	1.29471057107651
102269036	1.16983768160423	1.19496320600546	1.30071101220717	0.511489552732465	0.464373999824665	0.56592926498962
102267318	0.489391654301835	0.531752460711616	0.572780421225215	1.2613399231762	1.33601107945198	0.947006797836389
102264714	0.423751687086478	0.607512891942035	0.520517507214804	1.18980903126656	1.49520660636496	0.878559544439531
102285272	0.298778672471891	0.359809758290461	0.425221067826937	1.58255410515632	1.04369728770297	1.38757789459927
102277026	0.339674539775421	0.20051929659672	0.219199591992965	1.35120723318593	1.6004042589304	1.32103164895699
102279399	0.494991101147394	0.229270082698125	0.37255630876214	1.21769107046647	1.26962543575251	1.43676317383415
102268537	0.5714393543103	0.61443432312936	0.417527561323984	1.04019651661336	1.01536220762629	1.34272652902638
102281259	1.33008488838104	0.949508406163684	1.31727539044196	0.417965627902642	0.370133869206107	0.543948800757029
102279658	0.431919236610821	0.461213868984565	0.39743947595219	1.01215392974572	1.26126271557316	1.35456217592423
102286767	1.16839254549354	1.15161029361958	1.36405941450027	0.437878023525137	0.438033658677517	0.353268847084703
102283235	0.989790938345349	1.36225611071021	1.02941124235036	0.48698232532179	0.548049840339181	0.456728752352761
102275618	0.263702722744522	0.378058208591437	0.364876033387185	0.819904442893082	1.36469563566812	1.67259447545863
novel.631	0.671361275963245	1.38599874768104	1.61237200686975	0.268379526817034	0.497468228659415	0.389739191434504
novel.605	1.53209573257617	0.768772793496411	1.13566398851997	0.425320686397406	0.495549576126788	0.452942037273685
102264677	1.10455394712031	1.15372718577821	1.57901629635059	0.275968837760559	0.417580223399223	0.267173563163893
102268563	0.400768544736025	0.36772034571244	0.499076201599082	1.12146251765206	1.04644188457664	1.3183753868898
102270965	1.28507305105573	0.929184651928734	1.3915640781827	0.353643296619847	0.276005529511415	0.45049012557509
102286145	0.321541310752004	0.44945420888807	0.500518373182829	1.30545905733095	1.19128546750873	0.913863212008034
102265274	0.488792643709054	0.385417481213458	0.670286297582624	0.915923152567437	1.01326326766221	1.18230958848607
102271150	0.589567564642057	0.633926495939515	0.327762148471091	0.920633369808317	0.936129353550236	1.24780920804455
102275287	0.143218317016508	0.287455524642712	0.127392471637734	1.14504263288867	1.51603625624164	1.38568688898882
102281535	0.312994928440049	0.624137251945358	0.556817010207675	1.18011903664736	0.963841486038004	0.963560973287832
102284933	1.73760612429641	1.19573966033035	1.36012620659194	0	0.220720975225304	0
102285847	1.66826842304253	0.920585829546668	0.979948612032277	0.125829698276038	0.499795499012568	0.304548596075684
102285003	1.33539217654888	1.186983208375	1.21422548330815	0.148285751356927	0.219889947457136	0.344543532186828
102280896	0.593046657218601	0.378486429863305	0.340331667757118	0.936820428378442	1.29603927976955	0.888454001444869
102267966	0.353669677299099	0.260763225925889	0.404471097449806	1.66627558140153	0.855718242411946	0.879911174507899
102285072	0.307882085148769	0.213907333767331	0.516121973308346	1.31361214158785	0.864910528219106	1.19154638214611
102283937	0.426042236746405	0.471186060746394	0.297757358740397	0.851560985089726	1.06303994013916	1.29551915526002
102285844	0.411366460324034	0.159234328983972	0.60375122061923	0.90445021119916	1.04508386599371	1.19403395288128
102267076	0.235846977737216	0.338122735241606	0.369622110522193	1.08871914202302	1.28394315938983	0.999690096619595
102269331	0.191305373296323	0.274265528886453	0.62394139088805	1.21085633599935	1.08003273314129	0.925472918171739
102281594	0.544704066397472	0.334678558943934	0.499894803781023	0.803592954611054	0.970145681804241	1.09168444314221
102276495	0.918107828081497	0.839732948130553	1.07509077706112	0.522651518790325	0.344457505423859	0.505994335090063
102281078	0.440322982112207	0.336677535646089	0.609259174308832	1.10013116090502	0.880417744753445	0.828387304781904
102267870	0.381513261482305	0.595576102240198	0.314218015229322	0.974379345165861	1.15172189044598	0.751926006660868
102282059	0.461081498474688	0.116652509877376	0.386005910849092	0.894490676870746	0.976154842944116	1.2858532189987
novel.193	3.3260714262619	0.173397541536397	0.448262938350168	0	0.106691213088446	0.0487589312387157
102280712	0.370036684498052	0.503979004723744	0.438862745276784	0.955340815627851	0.848687693471942	0.98456414674984
102264626	0.27872704290089	0.479517444924621	0.495854547757719	0.89756870039418	1.08183632414948	0.838998474186969
102284705	0.407959698747852	0.315831236369865	0.254015665065095	1.06004356580786	1.16598254303802	0.868373346822841
102285090	0.473334410643284	0.288951114354143	0.461775087363591	0.869789867083607	0.856629991798476	1.09321264351879
102272042	0.44884859793898	0.244527398647284	0.425866809767449	0.956955397063625	0.918581370698473	1.04226380579523
102278212	0.230125003790029	0.37940732142015	0.255869794007176	0.939099796817319	1.19769323344884	1.0204971448064
102284448	0.470615191421587	0.334415975097064	0.509613982248976	0.817958370932498	1.01799814274474	0.831484079753051
102281071	0.458539317506635	0.416344646436293	0.249253897588116	1.04380899675268	1.05167052901468	0.7147737832137
102268151	0.33029990067296	0.443939488873305	0.379493282747853	0.969659869742688	0.75026632175851	1.04528182711753
102280214	0.293221033475018	0.369931957414703	0.382535495603983	1.15262749903948	0.910474022804377	0.794364254764076
102268526	0.257104037702521	0.291929603137282	0.338466593377447	0.822227464726509	1.01242499518141	1.10448140641519
102283533	0.471335763576588	0.405439168549223	0.372668829544007	0.628061590331957	0.942427233752691	0.988073013234784
102265134	0.393957121629114	0.376171564257177	0.471144566886414	0.932483106251394	0.6724245982219	0.96112489541838
102277815	0.178551681743235	0.285236150041911	0.272265334205694	1.14712705515728	0.810024549855968	1.03652966835235
102287020	0.442200481362685	0.243441431744097	0.330402781579285	0.972243382325848	0.936181874272495	0.770119744295513
102264451	0.34245707866815	0.419208260930323	0.421774673811295	0.98725005582553	0.864441306046159	0.649934390261517
102285033	0.125706242102209	0.51362453591463	0.27953877016733	0.785181330948959	0.83166396167429	1.12503262875678
102269422	0.323541286115487	0.325823494148487	0.470290115977547	0.788640279543448	0.668262143653702	1.08417836613375
102286883	0.443793996610839	0.36266056758837	0.286196703713545	0.742898255221505	0.82211106481722	0.987587992409392
102277593	0.406647294254156	0.390946991221211	0.351073547407115	0.8367006644091	0.92421465711184	0.69431534255555
102280156	0.223452564891478	0.20968589301257	0.307175644455007	1.07597364159855	0.881632390216947	0.904101172432515
102281019	0.114063406364812	0.0981164091761666	0.253648059182223	0.854949975985524	0.845192041166647	1.43468392177361
102276318	0.230084696981799	0.443334022592357	0.352015169662839	0.8461914973276	0.798863539010218	0.890459697073228
102279141	0.449631823680351	0.34126730909764	0.352894246097146	0.766547765940667	0.797928545671878	0.818888251891021
102275010	0	0.308174721548778	0.239005648493067	1.34266007592272	0.853287224677821	0.77992126831382
106701145	0.398357181650971	0.220283735980715	0.354338097404884	0.568732065854149	1.14456176467013	0.798379092152775
102284020	0.363344531693299	0.360629993301761	0.422638829959371	0.824006041866521	0.798822082677109	0.70309687230182
102265275	0.0174995146088111	0.105370575307531	0.0778289559924138	0.73452806995417	1.29668672390354	1.21905988652959
102275407	0.267723552303278	0.138176165911816	0.0317519581331369	0.713490861601446	0.944661782553949	1.34696547546952
novel.15	0.0645518540524857	0.333161861133814	0.430640808095616	1.41926830848288	0.44415351034281	0.655789655038647
102282547	0.185235755107133	0.278841992470692	0.329533835760124	0.856189033921735	0.833344880609754	0.806499078867405
102265014	0.71731601084854	0.635727224816563	0.928074884385654	0.238958439693545	0.299123792679852	0.462685412592865
102284404	0.725867697436834	0.652447723808774	0.856041202384109	0.317881441816141	0.302166649651362	0.426115924740994
102280119	0.415950661919202	0.249626063110203	0.344174391546226	0.705714967086202	0.747493199603219	0.786174932550013
102276736	0.208881131973723	0.119785227457122	0.371598888116429	0.904595481069254	0.958147413654719	0.673665799093209
102279116	0.357334648048313	0.307376341441138	0.227034726547818	0.765246675396369	0.540366118103399	1.01250573405162
102271750	0.705129546901357	1.0446081515719	0.766592007095059	0.339298238757586	0.165869838240884	0.176876335056812
102287654	0	0.0133356488475081	0.0413699784960462	1.16201894847757	1.06670227405305	0.899987826011227
102280759	0.79756121105205	0.625521309810317	0.792891754524619	0.398535609837379	0.173817767989927	0.385834066599694
102273033	0.679463912052457	1.16893859897812	0.511400238154927	0.278583169304331	0.22130644200309	0.235991502741582
102285578	0.945469958319449	0.936510604197667	0.484208705053202	0.272013528043474	0.212296510522048	0.235623857465462
102284785	0.364447351100886	0.250795704343025	0.302563665170015	0.752728460155607	0.848727942342921	0.540677026670493
102280796	0.412266263328072	0.241791864267943	0.216692393308027	0.955121005031094	0.476077196206361	0.652715849848941
102269938	0.799967127224153	0.869210753086296	0.355784761645662	0.189349497886538	0.311980609212689	0.407366284494398
102287482	0	0.0248345929453227	0	1.03871724554901	0.886279608212373	0.977679082786555
102269155	0.151990274541762	0.186772558514411	0.405585342897326	0.694385817042862	0.666540862374594	0.819311231359973
102281856	0.604711078647728	0.912746786752749	0.558187289474254	0.136831600094035	0.241553354473552	0.452608237804198
102285530	0.176180995548661	0.231312320409553	0.189704875509791	0.880363783114819	0.775431736726825	0.574185174267116
102271886	0.525452091987233	0.571633895264988	0.783563616236094	0.200784722464783	0.327186386804568	0.38877121174336
102282250	0.0258758416933963	0.0667745621215342	0	0.775798336711749	1.23258824313277	0.675965905564178
102281910	0.95707345326246	0.387419649947035	0.826276670504603	0.225055403202285	0.119189326621664	0.245118112898629
102277531	0.276970229210138	0.15315912366129	0.387144356996802	0.889714508141562	0.544489393703384	0.49767399093653
102276471	0.24464918923358	0.192908128853606	0.272018844637738	0.550122493601032	0.884825057951825	0.591766439141371
102286355	0.273356579646538	0.215544169406949	0.0810500850381114	0.705737319290401	0.819857217802197	0.639164764526933
102268123	0.252372310190912	0.225438158374352	0.233118809860233	0.911862409526498	0.544571923357602	0.544706917552509
102276015	0.257574554895703	0	0.114556084245043	0.772248932556859	0.817965967011419	0.747636945660307
102287818	0.280567245173906	0.20421216488172	0.2303668901138	0.733340443074257	0.753908391281609	0.501154228635386
102273528	0.22729878680832	0.2966518799316	0.209153709898468	0.540482098979234	0.829679083484136	0.599090941540449
102287242	0.252394690015643	0.212765690937353	0.377167873630663	0.660867826106363	0.529000918078731	0.649573639351077
102270776	0.159550230360496	0.313700121414603	0.283839366631443	0.478356626239674	0.627312245377179	0.815957730746674
102285983	0.632081491407237	0.780107558732261	0.464455421060446	0.192254441368758	0.436362597464251	0.159537590914961
102281036	0.268723646213453	0.231153882454316	0.363740190413404	0.735616904922973	0.383398812287297	0.666955105096906
102275509	0.2435814024339	0.246285805445076	0.243273297967352	0.568007428923571	0.619727630829406	0.682212632588536
102270456	0.569310051511047	0.652954466202868	0.745533938317057	0.158044524720705	0.117180517746018	0.3595677686091
102281531	0.618607033502975	0.939036547655555	0.647352941440132	0.109098879668698	0.0770383459235132	0.211243679937261
102270404	0.158650993957498	0.2183524597125	0.197567739495074	0.697635509121414	0.738935438797755	0.583301288522413
102265907	0.231137283865352	0.16568533416601	0.239862299562935	0.846982700223652	0.693232153860118	0.372722230974346
102277347	0.807170382269545	0.61263649464516	0.654625912740047	0.0474514404342166	0.163346818111015	0.183756550499642
102266271	0.331288325540196	0.185850983390162	0.281868259918724	0.618984615898096	0.48790952418225	0.557448599834439
102281975	0.460922887708099	0.726883846148189	0.546653594993889	0.211126535655165	0.142306944553156	0.315887539906182
102282442	0.231897340700492	0.222943983398043	0.230539658636442	0.667999336261541	0.490949458912357	0.554322719835368
102286478	0.181124632579054	0.155801927439996	0.144151124877289	0.457296900556166	0.746735258708538	0.691754068009355
102277233	0.243748485348617	0.292040988611499	0.247787315424666	0.556797109756039	0.571329442829712	0.463247544196413
106700860	0.0367963649851004	0.379823186222583	0.130921239137192	0.514832621704573	0.701113686009788	0.605229908391677
102287950	0.197786232868469	0.396979566026866	0.161269669413975	0.444745621133749	0.401285687705728	0.765460160174166
102268042	0.340514748551634	0.0976360004906842	0.201924895040226	0.294931475970736	0.696873079037954	0.702847635551625
102287961	0.131967875760712	0.198655952777362	0.176077832292925	0.626462298574798	0.663548783619979	0.49477355005816
102284362	0.25484889823014	0.199289943388392	0.206079728271506	0.486230809387652	0.711212031281534	0.425902528127476
102275807	0.125391976496953	0.154087360774389	0.223071938593529	0.733987508171087	0.54989621145904	0.485284344728599
102284412	0.181514924304699	0.138789025057791	0.19733663232795	0.423274619635822	0.597776561357373	0.663460831000497
106700726	0.298875783633042	0.165272467136127	0.170903280612594	0.640054640743225	0.429365667407403	0.495724605356563
102272906	0.238332058798905	0.229130262553165	0.199525645131174	0.434338513828671	0.474891660676854	0.62396167716794
102282926	0.467257317046044	0.648570351736986	0.462854736505032	0.116742562965346	0.17985993777454	0.318516305871448
102282874	0.603559835390741	0.610796745411992	0.50528521483219	0.248371953984503	0.18791110052965	0.0343508866925006
102270653	0.183439442509119	0.210390810677211	0.190363950700452	0.50414854673902	0.695810459913127	0.384548716037846
102278098	0.201432893971009	0.160894432937113	0.102385284495022	0.488893628716171	0.639679847148032	0.556838031817096
102279452	0.0652465346010637	0.1122490707628	0.309529022330977	0.499916113625384	0.621599964997088	0.526069042890116
102281873	0.192094409331666	0.165238039675573	0.144580344795206	0.487324691973451	0.641307400457772	0.471793393155717
102268819	0.189961677656864	0.205421519390729	0.21724793830798	0.515293496520862	0.402167539213712	0.567137349772341
102264666	0	0.064631495463042	0.0334167414480297	0.563174865020016	0.954423587818853	0.472529356504083
102276406	0.541195974893218	0.539594315820425	0.39386698628071	0.184385278840823	0.234361035492036	0.190409409381651
102274265	0.143782496617699	0.139812770245797	0.126040767817833	0.585189268849003	0.39263404444425	0.689524302358665
102282966	0.562341708034282	0.503070607094466	0.400161664143643	0.247278339705707	0.14286391889583	0.217634042401117
102269174	0.446355905688826	0.408722776478649	0.653183138738817	0.158287048288052	0.182899222437336	0.222897971376986
102285441	0.0682996653362955	0.0881262202002571	0	0.648448193802076	0.86758262012303	0.396493770142208
102276084	0.120210188812534	0.120637791353614	0.142569036213455	0.700795294669036	0.339329043762744	0.62030681002421
102275782	0.220946980575671	0.172778895873423	0.214398542990723	0.38140123121692	0.467766470431607	0.563585648639956
102278895	0.169192797122706	0.156733510959418	0.27784011978058	0.468246050255744	0.344420940534861	0.604430397284158
102288369	0.196798536324806	0.239819695920189	0.160464327743993	0.475304274345233	0.41664184087473	0.491890974235932
102268697	0.216532455489244	0.178498636794507	0.2086557248749	0.342632424747068	0.553924755132733	0.471380986343518
102273186	0.0843873809401338	0.188732270584476	0.150124889845752	0.506013219191432	0.46450658340777	0.522545394140309
106700998	0.446813003390504	0.807124270722989	0.437183423547409	0.119076932911262	0.0315315678893291	0.0720511795704377
102274669	0.177198322387781	0.16258618403053	0.199649002937854	0.478141537828595	0.456427951915994	0.434328657281078
102267923	0.479980276334492	0.608447527160407	0.483118255287268	0.20197279774564	0.0802235852261199	0.0488839541393278
102286764	0.0938679799103831	0.161488937056128	0.139159038423911	0.437781451247001	0.480258699964227	0.560059911258832
102285991	0.203538377983249	0.183419288280384	0.155183205120929	0.542435551249973	0.400131408850397	0.384483239885809
102268668	0.157980311913071	0.111185486273065	0.102198722387706	0.416237671738919	0.653716969991269	0.416867538943247
102281944	0.494327752043739	0.354347240805215	0.451917765094905	0.26073491834411	0.174423404812191	0.106284276595612
102269854	0.213888232830624	0.0459962270968325	0.190253252531795	0.614550880521842	0.424521007302399	0.336284460632825
102264381	0.18843056577411	0.138931226927728	0.167608697030657	0.564944403530325	0.341936592767069	0.416715674630335
102266895	0.268697092493472	0.69339312348475	0.451455113820238	0.208858234032423	0.158016152718115	0.0288859729005119
102264517	0.0919051000444088	0.0632448122581447	0.0817494444472555	0.532722094800184	0.642088023544878	0.391254035928575
102272143	0.0695042449718563	0.179360949049553	0.123647836962904	0.729346214081478	0.294294633633738	0.403486605594451
102284948	0.0797105722068012	0.191985870220517	0.155985347722012	0.509834246736567	0.43876329783865	0.416462813177283
102278855	0.128787277447851	0.155094467707555	0.137467301094052	0.334641204107972	0.490779580206851	0.523345861962215
102286634	0.515240125535185	0.335398636879942	0.433532036135834	0.153085389104027	0.191629482730944	0.134733159818642
102288126	0.0456121607627807	0.117705622813769	0.0811438930069054	0.455841383800924	0.531109846635887	0.529576169842717
102283730	0.101308243956407	0.0290481742676654	0.0450567632120606	0.523104354058438	0.446832308457395	0.604451977918166
106700944	0.156617613110949	0.0673605948740498	0.0522416718017633	0.410868657112964	0.518085746616771	0.530365404074972
102264984	0.153588128675773	0.147658222842032	0.168761439101019	0.415336083397155	0.449487488061983	0.393357815288951
102269729	0.132634099786428	0.0713067298493175	0.132725055116049	0.182259844831467	0.579148810467067	0.625599446747308
102266846	0.156126405674648	0.223831095215355	0.173592745686612	0.403078759449453	0.316762654111718	0.440584994388791
102271350	0.0631552995176963	0.0814885081018403	0.308970977218602	0.489152869540222	0.350978185364275	0.397182127382038
102275720	0.0538373045068887	0.0154368029919697	0.0478881991516163	0.735324461737883	0.417922502270862	0.416715674630335
102281334	0.371971825322595	0.466979042346872	0.491831351490835	0.110518278358265	0.07449332913854	0.145903638630136
102284080	0.0586006050543383	0.0630097014319062	0.143344155973537	0.380669919914645	0.310158099015482	0.694551943198924
102275461	0.365195648560219	0.360335120044769	0.410828279230383	0.182485643098064	0.125069203459636	0.166277391021753
102283513	0.480038889141469	0.511241127395304	0.365994728550868	0.0913798040844543	0.0483947381874506	0.11058435101124
102277740	0.482179566764755	0.422743206265735	0.412401903282155	0.0834028847161408	0.0981559160413703	0.107659720175084
102278000	0.115118520639851	0.154037348648204	0.159285382961949	0.434625007807073	0.433275059449087	0.297016430213637
102284745	0.144499325296489	0.214695056012315	0.116847205929944	0.498872810431731	0.319824693101465	0.26690638960073
102270226	0.135425796903926	0.116492162784761	0.0963688296329434	0.324822231425978	0.57341944079151	0.314469973020005
102281684	0.10488065708328	0.124049039612116	0.0583069889869979	0.45857097292548	0.527351312065246	0.253689183158188
102281370	0.0662334569731807	0.0854602169000812	0.0589145576117364	0.297867445414788	0.736169370310277	0.256332667083534
102284413	0.127477979802818	0.0626602945847792	0.0485963425771486	0.291199227803326	0.520489434646361	0.440497738316493
102266885	0.0962758311865859	0.101219167501091	0.0570914686954123	0.459701929722365	0.464268956846058	0.310500685901267
102277057	0.0497712893395333	0.0599379983815506	0.150523048810991	0.447666405713057	0.316112131732122	0.452661217162858
102274368	0.455887097803833	0.370364221912734	0.315397342484424	0.126557505014138	0.134049692537218	0.0735144297468039
106701242	0.13220432323558	0.134397637027982	0.128286044936809	0.420391687896918	0.229000536052602	0.43025035573681
102281872	0.560759149551593	0.348371424359488	0.277107998252831	0.0622682933761262	0.098931852136559	0.120567539063006
102273133	0.0937913225932693	0.18983183183741	0.117779627984824	0.358393561728404	0.362089932477965	0.325619282927231
102265070	0	0	0.0191867333218299	0.366469526287245	0.730662538676867	0.313049952616385
102269392	0.0580396272445398	0.0998504252440812	0.051626158731934	0.270685192854981	0.471023112078741	0.467961269375008
102271259	0.0682257639455399	0.132046299213716	0.144130940013131	0.315350299877687	0.379156697974131	0.379562058974049
102276505	0.158268702405793	0	0	0.210895290818741	0.2792253301043	0.765652293748507
102271818	0.33933044940928	0.346260809033786	0.31367053423706	0.142963186653486	0.147905039788828	0.122313050877062
102287328	0.073455558059725	0.105309783691723	0.119787443171424	0.269171575746752	0.285106497355332	0.544876133743113
102277471	0.0266456436099003	0.103141641086305	0.0592531470232981	0.372809829510208	0.296160091504135	0.502721394495724
102269232	0.397908995345744	0.273822450487605	0.467200056020373	0.0954394884339252	0.0673929956665305	0.0153996301408222
102272413	0.0385354369938486	0.0110492892341478	0.0114257372160962	0.397954876914079	0.516694277727552	0.33555934621064
102272335	0.450044616281414	0.270987288457433	0.266875993749396	0.194899521235325	0.0793990565618241	0
102286101	0.305940082670878	0.254943183037684	0.280637394154887	0.0859927850663751	0.121444728726586	0.185004775490906
102278851	0.347632699189629	0.260972338376511	0.286730112386229	0.0884339595582353	0.120431877741216	0.12842328288728
102276940	0.022635787994855	0.0778844787371983	0.120806990622573	0.339328221370475	0.359416407101514	0.306612739346042
102266548	0.433952111820442	0.22570542986671	0.296232353061829	0.100857094904993	0.085462257244727	0.0781141802380039
102277878	0.154625582915416	0.124140484223154	0.0916928113496813	0.257550978030341	0.229150287907201	0.359053474295664
102273104	0.0291055442385838	0.0500727021718841	0.0776680098500365	0.290876628954208	0.400525432886685	0.366088105592898
102288402	0.0879009075815074	0.0378058208591437	0.0651564345334259	0.351387618382749	0.387697623769353	0.283490589060785
102270341	0.49884692277269	0.143034680887618	0.480700530724453	0.0415450375109703	0	0.0402209749247633
106701272	0.0359242542379603	0.030901749653934	0.127818274490367	0.215413102426982	0.152110353026736	0.625643314599965
102279919	0.0874296326101886	0.0752062548427411	0.0777685230814934	0.305815717052467	0.254508545476099	0.380660408272968
102279526	0.0294096320142108	0.101191699613031	0.0784794666693653	0.146957819255223	0.40471002696162	0.398367745672731
102282829	0.035848005062804	0.0616723214742854	0.095660235297407	0.322433832665493	0.316223956318848	0.312157693806623
102284702	0.344452570386073	0.311489913533166	0.290677719816759	0.0529601464281485	0.0841430701161455	0.0598176579114141
102281774	0.0734849089753057	0.0541809579707494	0.140067242057738	0.367198813163024	0.344486998893195	0.162512452759406
102283468	0.0648884306789942	0.0186054991055793	0.0480984656681986	0.378283299839186	0.274750368721728	0.345299939502277
102275059	0.474061118555427	0.248216041414811	0.256672732691299	0.0411973802933052	0.0654543896196376	0.0398843977287402
102265919	0.0719468861689502	0.0773601537434175	0.0479974830383156	0.341537752463531	0.285597428007182	0.278444430697768
102264671	0.28310996335519	0.170470212350976	0.45328657472823	0.0565872062649422	0	0.136959354269668
102277131	0	0.0517808849852834	0.0713934048451795	0.180479765806313	0.25488552536201	0.504769139483486
102265128	0.0514029220422293	0.0736939551529686	0.121927519231246	0.410970736282433	0.253925087150501	0.14920232959047
102269959	0.149346875979318	0.112408590996001	0.0581191692214311	0.233211129561818	0.28653994912598	0.216747423374755
102279885	0.0999803134859429	0.0477790265967097	0.138339186724669	0.177633581103988	0.323381893934747	0.268706724655924
102275537	0.101482163688521	0.133850994938782	0.0782324640560998	0.324543414059947	0.229170894105174	0.170191689261042
102285437	0.0504134408430734	0.136290721152785	0.140934129959362	0.201529874943566	0.243954762091125	0.257819977423428
102267703	0.152747701159079	0.0707497124605125	0.0627086972790396	0.15265385876124	0.273630833329401	0.306945758549267
102286726	0.393181726544553	0.286179135129717	0.215221254207111	0.060452333937682	0	0.0585256856925183
102274608	0.0716339517770183	0.0704216450176381	0.0364104510817794	0.15340701984056	0.281647071476796	0.366344044783433
102283765	0.25725928616266	0.470246209136038	0.185925786669433	0	0.0510602990423285	0
102277374	0.0897697195877961	0	0.0266166756104656	0.358858273898859	0.253401757434062	0.202662406682407
102267336	0.0568807893659502	0.114166242767649	0.0505953742299492	0.208434761204906	0.341196292229444	0.119240629052871
102269433	0.0909181996412474	0.0710973560620083	0.0441117807621432	0.156944046905956	0.236228845758122	0.279893445470564
102269609	0.0249660480830171	0.0429511807036624	0.122139936512136	0.212081034059803	0.198208414559308	0.277788450193076
102273440	0.047423474006068	0.0407932844408731	0.0562441424452197	0.173779242344323	0.284467105254272	0.275303135225095
102266290	0.0741326314880408	0.0382609699439792	0.0527526889074239	0.162991591860195	0.1255568527241	0.401664995636914
102268455	0.0239349571205846	0.0720602901890552	0.0532252684163121	0.251162650096689	0.304035937935614	0.150526357416576
102280540	0.078555960596098	0.0600650620072922	0.0776393394883348	0.218076941087485	0.249466032463948	0.168901369783724
102266240	0.25815304912343	0.158615100928156	0.249309030058274	0.0589701599257343	0.0936917783662715	0.0285453746798994
102269142	0	0.0382393901526966	0.0593133025025096	0.333203854148898	0.188229055014472	0.215056312626484
102276735	0.0179212855384459	0.0847865877839975	0.055793345259864	0.179102753798999	0.161249771122988	0.320780108335834
102272379	0.236657827699996	0.175811428425534	0.129174610076777	0.112880934457267	0.056934986102883	0.0832635113496397
102276249	0.0876727628454783	0.0502769289883063	0.0519898580333454	0.175237800046273	0.278417781874854	0.141377397955787
106701324	0	0.0474446737163969	0.049061108158129	0.248049167280335	0.350311526809649	0.080047902509466
102283688	0	0.0487057749574218	0.100730349939607	0.207486422971455	0.139853376543619	0.273918708539337
102271706	0.167983405366763	0.240829918800551	0.169343776710064	0.123112148668485	0.0474183169281982	0.0216706361060958
102274363	0.0265379844437997	0.0228277571517613	0	0.119347562304242	0.351147006040256	0.205411362848084
102283268	0.215535184537078	0.17564362368065	0.161446916656226	0.0453479511345997	0.0480325438314132	0.0768297033968709
102282488	0.140079052958682	0.0937182210081196	0.346111391972583	0.0466643312327012	0.0494268534568511	0.0301180760100124
102273425	0.0238986700418693	0	0.0637734901982713	0.19107190083881	0.202383332044062	0.208105129204415
102266180	0.053562904381981	0.0575929652911409	0.047644120664605	0.254267487477946	0.170096898338766	0.103647935382061
102271451	0.0573041853538217	0.0211253963670745	0.007281712043827	0.147263091002741	0.233971569708086	0.213854606184928
102274787	0.137014887089239	0.206253399037426	0.198046111745668	0.0684653551680136	0.0362592475598282	0.033141663823273
102286779	0.172846082890537	0.204436081729178	0.172964614041035	0.0647774598032891	0.022870758946043	0.0209043224937915
102268907	0.031134826702779	0.0066954808157941	0.020770785174195	0.248925589163104	0.197746463286979	0.150620123360362
102268197	0.227650938441195	0.206702557136375	0.146246502929005	0.0126395043518613	0	0.0489467063269264
102268722	0.24508026678509	0.210816040860482	0.130799111115609	0.0244929698758705	0.0259429504462577	0
102275636	0	0.0384344890820471	0	0.156288474446031	0.236486759169968	0.194538184840182
102271837	0.00770005996464292	0.00662352859913356	0.00684919143786306	0.161601916132942	0.163017836332874	0.275652777737593
102269050	0.203751349758083	0.116843496321811	0.181236510705643	0.0339376954419645	0.0718936050281471	0
102285627	0.0237474582097273	0.0102136846551267	0.0422466547502057	0.130530777693401	0.087982479729761	0.31018260746437
102266550	0	0	0	0.374379235365017	0.039654243647892	0.181223784356823
102274785	0.0201580086440115	0.0173397541536397	0.0358610350680135	0.0402912486551405	0.234720668794581	0.234042869945835
102271196	0.182303126506976	0.167630531261977	0.111833344325995	0.0251298105346306	0.033271864984513	0.0608222750497298
102281666	0	0.0533174258734909	0.0220535777156233	0.185835304625982	0.131224486686324	0.167918458383598
102275627	0.0409372301582851	0.0234759136913889	0.0485514706080099	0.0954615197101103	0.231115037770539	0.118824569964709
102276408	0.0403779783801665	0.225763243757557	0.215496896182273	0.0403531716807375	0	0.0195335472482969
102281497	0.151185064830086	0.173397541536397	0.152409399039057	0.0302184364913553	0.0213382426176892	0.00975178624774313
102271663	0	0.0161117962786908	0	0.187189617682509	0.178444096415514	0.144979027485459
102285129	0	0.0222728116756673	0	0.10350774128883	0.274088464635889	0.125261117702614
102264670	0.0262784442536402	0.0226045028030888	0.0389577259157403	0.131311498867748	0.157629805156457	0.135601633175997
102278396	0.11225609940977	0.0844915562017301	0.19970325385926	0.0560935667586253	0.0297071492380861	0.0271529173784409
102273821	0	0.013489542129075	0	0.0470171455157976	0.149401662896236	0.242766314229531
102271577	0.13704041147208	0.117881041029587	0.0957763983032327	0.00978258707411818	0.0207234298646708	0.00947081078705307
102276175	0.0171119873638917	0	0.0152210863130626	0.102608846444811	0.199252673683633	0.0496693237889826
102274874	0.0171392752532803	0.0393148383535698	0.0203271451313327	0.0913533095051315	0.0725710599899954	0.116079902696751
102281224	0.088959157785649	0.137739491798325	0.11078064670559	0.0177809009302031	0	0
102272420	0	0.008141022903546	0	0.0851254226809794	0.110201466737129	0.146510986469455
102277313	0.00738132738322579	0	0	0.140159058933807	0.109388968055095	0.0857002829638711
102274424	0	0.018079583664195	0	0.0840206838621862	0.177989394421685	0.061007174765881
102276660	0.0105258832529494	0.00905427867798225	0.00936275688541217	0.0736359158447646	0.10027948153265	0.132394042460679
102284781	0.0768954280956927	0.0793737819403681	0.109437383114874	0.00768481864593167	0.00813975889123559	0.0223196980850784
102264999	0	0.0178934913541122	0.0185031204956364	0.114339311471206	0.0770688440810442	0.0704424358935681
102278928	0	0.00532002814977488	0	0.111256202148022	0.0916553202206769	0.0837747613310513
102287291	0.020862311751743	0	0.00927849702990555	0.0625484842145047	0.0883351282532184	0.0908325458067975
102275994	0	0	0	0.0643015437720813	0.0454054577606339	0.145255178014002
102266987	0	0	0.0208160105575909	0.105244138967814	0.111474578045796	0.0113211057686092
102277437	0	0.00762808716704895	0.015775950395582	0.0620370992175515	0.00938709818127416	0.120119887309059
102272298	0.0134593261267222	0.017366403365966	0	0.080706343361475	0.071236790159806	0.0260447296643959
102272771	0.0357677499537507	0.0861479526565834	0.0509045732858713	0	0.0151447683127908	0.013842615439708
102268415	0	0	0	0.0343670990928445	0.0849371292097372	0.0665436024933257
102281896	0.0753036437561321	0.0287891459620939	0.0520974803509304	0	0	0
102270908	0.0135946171232527	0.0133181421265534	0.00873339344238218	0.030191700235073	0.0231848075433818	0.0350753695028973
102278159	0.00531188932457777	0.0045692437485329	0	0.0318517554067123	0.0393602709560691	0.0308366229103725
102266680	0	0	0	0.032847952927773	0.0198814556499856	0.0272580609283991
102280535	0.0112156262964191	0.019295180004477	0.0224466350772571	0.00280218396018497	0	0.00271287685725191
