# Supplementary material for: Combined transcriptome and proteome analysis of yak PASMCs under hypoxic and normoxic conditions
Source: PeerJ. 2022 Nov 25;10:e14369. doi: 10.7717/peerj.14369 (PMC9703989; doi:10.7717/peerj.14369)
Supplement: Supplemental Information 3 — (1) Category: The category of the GO; (2) ID: The only label information in Gene Ontology database; (3) Description: Functional description of Gene Ontology; (4) GeneRatio: the proportion of the number of genes enriched to the next gene of the GO category and the number of differential genes (5) BgRatio: the ratio of the number of background (all) genes related to that GO category and the number of background (all) genes annotated by GO; (6) pvalue: statistical significance level of enrichment analysis; (7) padj: Corrected p-values, in general, Corrected pValue < 0.05 This function is considered significantly enriched; (8) geneID: The differential gene ID associated with the Term is the gene name corresponding to the gene ID in parentheses, and the absence is represented by “-”; (9) Count: Number of genes associated with the term among differential genes [file peerj-10-14369-s003.xls]

KEGGID	Description	GeneRatio	BgRatio	pvalue	padj	geneID	geneName	keggID	Count
bom00100	Steroid biosynthesis	10/148	20/7087	1.79767583593751e-12	4.18858469773441e-10	102264644/102277039/102276304/102284633/102282237/102282216/102283021/102279364/102276234/102284498	SQLE/LSS/DHCR7/FDFT1/LOC102282237/DHCR24/SC5D/MSMO1/NSDHL/TM7SF2	bom:102264644/bom:102277039/bom:102276304/bom:102284633/bom:102282237/bom:102282216/bom:102283021/bom:102279364/bom:102276234/bom:102284498	10
bom00900	Terpenoid backbone biosynthesis	8/148	24/7087	1.65936359852938e-08	1.93315859228673e-06	102273894/102268825/102270355/102273722/102277319/102270663/102273593/102264771	HMGCS1/IDI1/HMGCR/FDPS/ACAT2/MVD/MVK/PMVK	bom:102273894/bom:102268825/bom:102270355/bom:102273722/bom:102277319/bom:102270663/bom:102273593/bom:102264771	8
bom01212	Fatty acid metabolism	8/148	58/7087	2.37145601294849e-05	0.00184183083672333	102280846/102278267/102285379/102277319/102275533/102285624/102276098/102274787	SCD/FASN/ACSL3/ACAT2/FADS2/ELOVL6/FADS1/ACSBG2	bom:102280846/bom:102278267/bom:102285379/bom:102277319/bom:102275533/bom:102285624/bom:102276098/bom:102274787	8
bom03320	PPAR signaling pathway	7/148	65/7087	0.00037975026970243	0.0221204532101666	102273894/102280846/102285379/102275533/102280162/102271886/102274787	HMGCS1/SCD/ACSL3/FADS2/FABP3/ADIPOQ/ACSBG2	bom:102273894/bom:102280846/bom:102285379/bom:102275533/bom:102280162/bom:102271886/bom:102274787	7
bom04216	Ferroptosis	7/148	73/7087	0.000773436065087288	0.0360421206330676	102278238/102285379/102279454/102281265/106700859/102264582/102287842	TFRC/ACSL3/FTL/HMOX1/LOC106700859/LOC102264582/LOC102287842	bom:102278238/bom:102285379/bom:102279454/bom:102281265/bom:102279454/bom:102279454/bom:102279454	7
