# Supplementary material for: Combined transcriptome and proteome analysis of yak PASMCs under hypoxic and normoxic conditions
Source: PeerJ. 2022 Nov 25;10:e14369. doi: 10.7717/peerj.14369 (PMC9703989; doi:10.7717/peerj.14369)
Supplement: Supplemental Information 4 [file peerj-10-14369-s004.xls]

KEGGID	Description	GeneRatio	BgRatio	pvalue	padj	geneID	geneName	keggID	Count
bom04080	Neuroactive ligand-receptor interaction	18/187	175/7087	6.80771280974937e-07	0.000170873591524709	102277020/102272734/102264754/102270836/102265126/102268062/102282250/102264377/106701470/102270745/102266885/102277076/102272042/102286883/102284948/102270226/102266846/102276736	ADM/NPY1R/PTGDR/C3/GABRA4/TBXA2R/ADRA2B/GABRB1/APLN/RXFP1/GABBR2/GABRE/OXTR/SSTR1/GRIN3B/LOC102270226/GRID1/LEP	bom:102277020/bom:102272734/bom:102264754/bom:102270836/bom:102265126/bom:102268062/bom:102282250/bom:102264377/bom:106701470/bom:102270745/bom:102266885/bom:102277076/bom:102272042/bom:102286883/bom:102284948/bom:102270226/bom:102266846/bom:102276736	18
bom05032	Morphine addiction	11/187	75/7087	3.61628959393526e-06	0.000453844344038875	102265126/102281665/102265275/102275215/102271431/102264377/102266885/102277076/102285991/102268455/102270226	GABRA4/GNB3/PDE4C/PDE7A/PDE4B/GABRB1/GABBR2/GABRE/LOC102285991/PDE1B/LOC102270226	bom:102265126/bom:102281665/bom:102265275/bom:102275215/bom:102271431/bom:102264377/bom:102266885/bom:102277076/bom:102285991/bom:102268455/bom:102270226	11
bom05150	Staphylococcus aureus infection	6/187	41/7087	0.000649040974880532	0.0449540239221289	102270836/102284391/102285301/102288402/102264626/102269155	C3/LOC102284391/C1S/LOC102288402/C1R/C2	bom:102270836/bom:102284391/bom:102285301/bom:102288402/bom:102264626/bom:102269155	6
bom04512	ECM-receptor interaction	8/187	77/7087	0.00089774302311025	0.0449540239221289	102285426/102280180/102266131/102275509/102268327/102277480/102279658/102283468	ITGA11/FN1/AGRN/LAMA1/LAMC2/SV2A/COL9A2/LOC102283468	bom:102285426/bom:102280180/bom:102266131/bom:102275509/bom:102268327/bom:102277480/bom:102279658/bom:102283468	8
bom00350	Tyrosine metabolism	5/187	30/7087	0.00101016512312758	0.0449540239221289	102272565/102273246/102278212/102287961/102287020	AOX1/LOC102273246/MAOA/LOC102287961/DDC	bom:102272565/bom:102273246/bom:102278212/bom:102287961/bom:102287020	5
bom00360	Phenylalanine metabolism	4/187	18/7087	0.00107459818140547	0.0449540239221289	102273246/102278212/102287961/102287020	LOC102273246/MAOA/LOC102287961/DDC	bom:102273246/bom:102278212/bom:102287961/bom:102287020	4
