# Supplementary material for: Combined transcriptome and proteome analysis of yak PASMCs under hypoxic and normoxic conditions
Source: PeerJ. 2022 Nov 25;10:e14369. doi: 10.7717/peerj.14369 (PMC9703989; doi:10.7717/peerj.14369)
Supplement: Supplemental Information 8 [file peerj-10-14369-s008.xls]

compare	all	up	down	threshold
hypoxia1vscontrol	1080	743	337	DESeq2 padj<=0.05 |log2FoldChange|>=1.0
hypoxia10vscontrol	757	439	318	DESeq2 padj<=0.05 |log2FoldChange|>=1.0
hypoxia10vshypoxia1	1778	797	981	DESeq2 padj<=0.05 |log2FoldChange|>=1.0
